# Supplementary material for: Impact of Host Genes and Strand Selection on miRNA and miRNA* Expression
Source: PLoS One. 2011 Aug 31;6(8):e23854. doi: 10.1371/journal.pone.0023854 (PMC3166117; doi:10.1371/journal.pone.0023854)
Supplement: Table S1 — miRNAs genomic localization. Table S1 includes miRNAs genomic localization and host genes. (TXT) [file pone.0023854.s003.txt]

Pre-miRNA	microRNA	chr	chr_start	chr_stop	strand	pID	seed_start	seed_stop	OverlappingGenes	EntrezGene	Symbol
hsa-mir-551a	hsa-miR-551a	1	3477258	3477354	-	100	29	36	ENSG00000162591	1953	MEGF6
hsa-mir-1290	hsa-miR-1290	1	19223564	19223642	-	100	26	33	ENSG00000159423	8659	ALDH4A1
hsa-mir-1256	hsa-miR-1256	1	21314806	21314925	-	100	78	85	ENSG00000075151	8672	EIF4G3
hsa-mir-1976	hsa-miR-1976	1	26881032	26881084	+	100	33	40	ENSG00000117676	6195	RPS6KA1
hsa-mir-30e	hsa-miR-30e	1	41220026	41220118	+	100	17	24	ENSG00000066136	4802	NFYC
hsa-mir-30e	hsa-miR-30e*	1	41220026	41220118	+	100	17	24	ENSG00000066136	4802	NFYC
hsa-mir-30c-1	hsa-miR-30c	1	41222955	41223044	+	100	17	24	ENSG00000066136	4802	NFYC
hsa-mir-30c-1	hsa-miR-30c-1*	1	41222955	41223044	+	100	17	24	ENSG00000066136	4802	NFYC
hsa-mir-761	hsa-miR-761	1	52302015	52302074	-	100	46	53	ENSG00000078618	4898	NRD1
hsa-mir-1262	hsa-miR-1262	1	68649200	68649293	-	100	73	80	ENSG00000116729	79971	GPR177
hsa-mir-186	hsa-miR-186	1	71533313	71533399	-	100	65	72	ENSG00000132485	9406	ZRANB2
hsa-mir-186	hsa-miR-186*	1	71533313	71533399	-	100	65	72	ENSG00000132485	9406	ZRANB2
hsa-mir-553	hsa-miR-553	1	100746796	100746864	+	100	16	23	ENSG00000137996	8634	RTCD1
hsa-mir-942	hsa-miR-942	1	117637264	117637350	+	100	13	20	ENSG00000116830	8458	TTF2
hsa-mir-554	hsa-miR-554	1	151518271	151518367	+	100	16	23	ENSG00000143367	7286	TUFT1
hsa-mir-555	hsa-miR-555	1	155316140	155316236	-	100	29	36	ENSG00000116539	55870	ASH1L
hsa-mir-9-1	hsa-miR-9	1	156390132	156390221	-	100	67	74	ENSG00000125462	10485	C1orf61
hsa-mir-9-1	hsa-miR-9*	1	156390132	156390221	-	100	67	74	ENSG00000125462	10485	C1orf61
hsa-mir-765	hsa-miR-765	1	156905922	156906036	-	100	39	46	ENSG00000132694	9826	ARHGEF11
hsa-mir-556	hsa-miR-556-5p	1	162312335	162312430	+	100	16	23	ENSG00000198929	9722	NOS1AP
hsa-mir-556	hsa-miR-556-5p	1	162312335	162312430	+	100	16	23	ENSG00000198929	400793	C1orf226
hsa-mir-556	hsa-miR-556-3p	1	162312335	162312430	+	100	16	23	ENSG00000198929	9722	NOS1AP
hsa-mir-556	hsa-miR-556-3p	1	162312335	162312430	+	100	16	23	ENSG00000198929	400793	C1orf226
hsa-mir-921	hsa-miR-921	1	166123979	166124035	-	100	48	55	ENSG00000188859	149297	FAM78B
hsa-mir-1255b-2	hsa-miR-1255b	1	167967897	167967964	+	100	6	13	ENSG00000143164	55827	DCAF6
hsa-mir-488	hsa-miR-488	1	176998498	176998581	-	100	25	32	ENSG00000152092	460	ASTN1
hsa-mir-488	hsa-miR-488*	1	176998498	176998581	-	100	25	32	ENSG00000152092	460	ASTN1
hsa-mir-1278	hsa-miR-1278	1	193105632	193105713	+	100	50	57	ENSG00000134371	79577	CDC73
hsa-mir-1231	hsa-miR-1231	1	201777738	201777830	+	100	5	12	ENSG00000134369	89796	NAV1
hsa-mir-135b	hsa-miR-135b	1	205417429	205417526	-	100	75	82	ENSG00000186007	93273	LEMD1
hsa-mir-135b	hsa-miR-135b*	1	205417429	205417526	-	100	75	82	ENSG00000186007	93273	LEMD1
hsa-mir-664	hsa-miR-664	1	220373879	220373961	-	100	27	34	ENSG00000118873	25782	RAB3GAP2
hsa-mir-664	hsa-miR-664*	1	220373879	220373961	-	100	27	34	ENSG00000118873	25782	RAB3GAP2
hsa-mir-320b-2	hsa-miR-320b	1	224444705	224444843	-	100	60	67	ENSG00000143748	4931	NVL
hsa-mir-1182	hsa-miR-1182	1	231155573	231155670	-	100	29	36	ENSG00000182118	375061	FAM89A
hsa-mir-1537	hsa-miR-1537	1	236016299	236016360	-	100	15	22	ENSG00000143669	1130	LYST
hsa-mir-1915	hsa-miR-1915	10	21785490	21785570	-	100	27	34	ENSG00000204682	399726	C10orf114
hsa-mir-1915	hsa-miR-1915*	10	21785490	21785570	-	100	27	34	ENSG00000204682	399726	C10orf114
hsa-mir-603	hsa-miR-603	10	24564613	24564710	+	100	61	68	ENSG00000120549	56243	KIAA1217
hsa-mir-604	hsa-miR-604	10	29833932	29834026	-	100	27	34	ENSG00000197321	6840	SVIL
hsa-mir-938	hsa-miR-938	10	29891192	29891275	-	100	62	69	ENSG00000197321	6840	SVIL
hsa-mir-605	hsa-miR-605	10	53059332	53059415	+	100	16	23	ENSG00000185532	5592	PRKG1
hsa-mir-548f-1	hsa-miR-548f	10	56367633	56367717	-	100	27	34	ENSG00000150275	65217	PCDH15
hsa-mir-1296	hsa-miR-1296	10	65132716	65132808	-	100	70	77	ENSG00000171988	221037	JMJD1C
hsa-mir-1254	hsa-miR-1254	10	70519074	70519171	+	100	18	25	ENSG00000060339	55749	CCAR1
hsa-mir-606	hsa-miR-606	10	77312215	77312311	+	100	61	68	ENSG00000148655	83938	C10orf11
hsa-mir-346	hsa-miR-346	10	88024450	88024545	-	100	69	76	ENSG00000182771	2894	GRID1
hsa-mir-107	hsa-miR-107	10	91352503	91352584	-	100	25	32	ENSG00000152782	53354	PANK1
hsa-mir-1287	hsa-miR-1287	10	100154974	100155064	-	100	68	75	ENSG00000119943	84795	PYROXD2
hsa-mir-608	hsa-miR-608	10	102734741	102734841	+	100	16	23	ENSG00000095539	57715	SEMA4G
hsa-mir-1307	hsa-miR-1307	10	105154009	105154158	-	100	63	70	ENSG00000173915	84833	USMG5
hsa-mir-936	hsa-miR-936	10	105807846	105807944	-	100	77	84	ENSG00000065618	1308	COL17A1
hsa-mir-609	hsa-miR-609	10	105978546	105978641	-	100	73	80	ENSG00000197748	80217	C10orf79
hsa-mir-548e	hsa-miR-548e	10	112748683	112748771	+	100	53	60	ENSG00000108061	8036	SHOC2
hsa-mir-2110	hsa-miR-2110	10	115933863	115933938	-	100	61	68	ENSG00000165813	55088	C10orf118
hsa-mir-483	hsa-miR-483-5p	11	2155363	2155439	-	100	62	69	ENSG00000167244	3481	IGF2
hsa-mir-483	hsa-miR-483-3p	11	2155363	2155439	-	100	62	69	ENSG00000167244	3481	IGF2
hsa-mir-483	hsa-miR-483-5p	11	2155363	2155439	-	100	62	69	ENSG00000129965	3630	INS
hsa-mir-483	hsa-miR-483-5p	11	2155363	2155439	-	100	62	69	ENSG00000129965	723961	INS-IGF2
hsa-mir-483	hsa-miR-483-3p	11	2155363	2155439	-	100	62	69	ENSG00000129965	3630	INS
hsa-mir-483	hsa-miR-483-3p	11	2155363	2155439	-	100	62	69	ENSG00000129965	723961	INS-IGF2
hsa-mir-611	hsa-miR-611	11	61559966	61560033	-	100	21	28	ENSG00000134825	746	C11orf10
hsa-mir-1908	hsa-miR-1908	11	61582632	61582712	-	100	62	69	ENSG00000149485	3992	FADS1
hsa-mir-548k	hsa-miR-548k	11	70130060	70130176	+	100	32	39	ENSG00000131626	8500	PPFIA1
hsa-mir-139	hsa-miR-139-5p	11	72326106	72326174	-	100	55	62	ENSG00000186642	5138	PDE2A
hsa-mir-139	hsa-miR-139-3p	11	72326106	72326174	-	100	55	62	ENSG00000186642	5138	PDE2A
hsa-mir-326	hsa-miR-326	11	75046135	75046230	-	100	29	36	ENSG00000137486	408	ARRB1
hsa-mir-708	hsa-miR-708	11	79113065	79113153	-	100	71	78	ENSG00000149256	26011	ODZ4
hsa-mir-708	hsa-miR-708*	11	79113065	79113153	-	100	71	78	ENSG00000149256	26011	ODZ4
hsa-mir-1304	hsa-miR-1304	11	93466839	93466930	-	100	65	72	ENSG00000166012	79101	TAF1D
hsa-mir-548l	hsa-miR-548l	11	94199660	94199746	-	100	65	72	ENSG00000020922	4361	MRE11A
hsa-mir-613	hsa-miR-613	12	12917582	12917677	+	100	61	68	ENSG00000178878	81575	APOLD1
hsa-mir-1291	hsa-miR-1291	12	49048226	49048313	-	100	67	74	ENSG00000139620	54934	C12orf41
hsa-mir-1293	hsa-miR-1293	12	50627924	50627995	-	100	55	62	ENSG00000050405	51474	LIMA1
hsa-mir-148b	hsa-miR-148b	12	54730999	54731098	+	100	63	70	ENSG00000111481	22818	COPZ1
hsa-mir-148b	hsa-miR-148b*	12	54730999	54731098	+	100	63	70	ENSG00000111481	22818	COPZ1
hsa-mir-1228	hsa-miR-1228	12	57588286	57588359	+	100	52	59	ENSG00000123384	4035	LRP1
hsa-mir-1228	hsa-miR-1228*	12	57588286	57588359	+	100	52	59	ENSG00000123384	4035	LRP1
hsa-mir-616	hsa-miR-616	12	57912945	57913042	-	100	35	42	ENSG00000175197	1649	DDIT3
hsa-mir-616	hsa-miR-616*	12	57912945	57913042	-	100	35	42	ENSG00000175197	1649	DDIT3
hsa-mir-26a-2	hsa-miR-26a	12	58218391	58218475	-	100	64	71	ENSG00000175215	10106	CTDSP2
hsa-mir-26a-2	hsa-miR-26a-2*	12	58218391	58218475	-	100	64	71	ENSG00000175215	10106	CTDSP2
hsa-mir-548c	hsa-miR-548c-5p	12	65016288	65016385	+	100	25	32	ENSG00000153179	283349	RASSF3
hsa-mir-548c	hsa-miR-548c-3p	12	65016288	65016385	+	100	25	32	ENSG00000153179	283349	RASSF3
hsa-mir-1252	hsa-miR-1252	12	79813036	79813101	+	100	5	12	ENSG00000067715	6857	SYT1
hsa-mir-617	hsa-miR-617	12	81226311	81226408	-	100	75	82	ENSG00000111052	8825	LIN7A
hsa-mir-618	hsa-miR-618	12	81329514	81329612	-	100	76	83	ENSG00000111052	8825	LIN7A
hsa-mir-619	hsa-miR-619	12	109230683	109230782	-	100	32	39	ENSG00000084112	54434	SSH1
hsa-mir-1178	hsa-miR-1178	12	120151438	120151529	-	100	29	36	ENSG00000122966	11113	CIT
hsa-mir-2276	hsa-miR-2276	13	24736554	24736643	+	100	54	61	ENSG00000182957	221178	SPATA13
hsa-mir-2276	hsa-miR-2276	13	24736554	24736643	+	100	54	61	ENSG00000182957	338872	C1QTNF9
hsa-mir-621	hsa-miR-621	13	41384901	41384997	+	100	61	68	ENSG00000102743	10166	SLC25A15
hsa-mir-623	hsa-miR-623	13	100008384	100008482	+	100	16	23	ENSG00000134882	337867	UBAC2
hsa-mir-1267	hsa-miR-1267	13	108183518	108183596	-	100	60	67	ENSG00000204442	728215	FAM155A
hsa-mir-1201	hsa-miR-1201	14	20794605	20794690	-	100	27	34	ENSG00000100814	57820	CCNB1IP1
hsa-mir-208a	hsa-miR-208a	14	23857804	23857875	-	100	21	28	ENSG00000197616	4624	MYH6
hsa-mir-208b	hsa-miR-208b	14	23887195	23887272	-	100	25	32	ENSG00000092054	4625	MYH7
hsa-mir-624	hsa-miR-624	14	31483851	31483948	-	100	37	44	ENSG00000196792	29966	STRN3
hsa-mir-624	hsa-miR-624*	14	31483851	31483948	-	100	37	44	ENSG00000196792	29966	STRN3
hsa-mir-625	hsa-miR-625	14	65937819	65937904	+	100	15	22	ENSG00000033170	2530	FUT8
hsa-mir-625	hsa-miR-625*	14	65937819	65937904	+	100	15	22	ENSG00000033170	2530	FUT8
hsa-mir-342	hsa-miR-342-5p	14	100575991	100576090	+	100	19	26	ENSG00000196405	51466	EVL
hsa-mir-342	hsa-miR-342-3p	14	100575991	100576090	+	100	19	26	ENSG00000196405	51466	EVL
hsa-mir-211	hsa-miR-211	15	31357234	31357344	-	100	78	85	ENSG00000134160	4308	TRPM1
hsa-mir-626	hsa-miR-626	15	41983782	41983876	+	100	61	68	ENSG00000174197	23269	MGA
hsa-mir-627	hsa-miR-627	15	42491767	42491864	-	100	75	82	ENSG00000166887	23339	VPS39
hsa-mir-1282	hsa-miR-1282	15	44085856	44085957	-	100	86	93	ENSG00000184716	619189	SERINC4
hsa-mir-147b	hsa-miR-147b	15	45725247	45725327	+	100	49	56	ENSG00000171763	79029	SPATA5L1
hsa-mir-147b	hsa-miR-147b	15	45725247	45725327	+	100	49	56	ENSG00000166920	84419	C15orf48
hsa-mir-1266	hsa-miR-1266	15	52569313	52569397	-	100	65	72	ENSG00000128833	55930	MYO5C
hsa-mir-628	hsa-miR-628-5p	15	55665137	55665232	-	100	66	73	ENSG00000214882	9236	CCPG1
hsa-mir-628	hsa-miR-628-3p	15	55665137	55665232	-	100	66	73	ENSG00000214882	9236	CCPG1
hsa-mir-2116	hsa-miR-2116	15	59463381	59463461	-	100	60	67	ENSG00000157483	4643	MYO1E
hsa-mir-2116	hsa-miR-2116*	15	59463381	59463461	-	100	60	67	ENSG00000157483	4643	MYO1E
hsa-mir-190	hsa-miR-190	15	63116155	63116240	+	100	15	22	ENSG00000171914	83660	TLN2
hsa-mir-1272	hsa-miR-1272	15	65054585	65054714	-	100	103	110	ENSG00000166831	348093	RBPMS2
hsa-mir-629	hsa-miR-629	15	70371710	70371807	-	100	69	76	ENSG00000140332	7090	TLE3
hsa-mir-629	hsa-miR-629*	15	70371710	70371807	-	100	69	76	ENSG00000140332	7090	TLE3
hsa-mir-630	hsa-miR-630	15	72879557	72879654	+	100	61	68	ENSG00000166233	25820	ARIH1
hsa-mir-1276	hsa-miR-1276	15	86313726	86313809	-	100	65	72	ENSG00000183655	64410	KLHL25
hsa-mir-1469	hsa-miR-1469	15	96876489	96876536	+	100	1	8	ENSG00000185551	7026	NR2F2
hsa-mir-1225	hsa-miR-1225-5p	16	2140195	2140285	-	100	83	90	ENSG00000008710	5310	PKD1
hsa-mir-1225	hsa-miR-1225-3p	16	2140195	2140285	-	100	83	90	ENSG00000008710	5310	PKD1
hsa-mir-484	hsa-miR-484	16	15737150	15737229	+	100	8	15	ENSG00000072864	54820	NDE1
hsa-mir-140	hsa-miR-140-5p	16	69966983	69967083	+	100	23	30	ENSG00000198373	11060	WWP2
hsa-mir-140	hsa-miR-140-3p	16	69966983	69967083	+	100	23	30	ENSG00000198373	11060	WWP2
hsa-mir-1910	hsa-miR-1910	16	85775226	85775306	-	100	62	69	ENSG00000154102	404550	C16orf74
hsa-mir-744	hsa-miR-744	17	11985215	11985313	+	100	11	18	ENSG00000065559	6416	MAP2K4
hsa-mir-744	hsa-miR-744*	17	11985215	11985313	+	100	11	18	ENSG00000065559	6416	MAP2K4
hsa-mir-548h-3	hsa-miR-548h	17	13446845	13446963	-	100	83	90	ENSG00000153976	9955	HS3ST3A1
hsa-mir-1288	hsa-miR-1288	17	16185327	16185402	+	100	45	52	ENSG00000108474	9487	PIGL
hsa-mir-33b	hsa-miR-33b	17	17717149	17717245	-	100	74	81	ENSG00000072310	6720	SREBF1
hsa-mir-33b	hsa-miR-33b*	17	17717149	17717245	-	100	74	81	ENSG00000072310	6720	SREBF1
hsa-mir-1180	hsa-miR-1180	17	19247818	19247887	-	100	22	29	ENSG00000108641	27077	B9D1
hsa-mir-423	hsa-miR-423-5p	17	28444096	28444190	+	100	17	24	ENSG00000126653	84081	CCDC55
hsa-mir-423	hsa-miR-423-3p	17	28444096	28444190	+	100	17	24	ENSG00000126653	84081	CCDC55
hsa-mir-632	hsa-miR-632	17	30677127	30677221	+	100	61	68	ENSG00000010244	7756	ZNF207
hsa-mir-1203	hsa-miR-1203	17	46233788	46233873	-	100	73	80	ENSG00000141293	8631	SKAP1
hsa-mir-10a	hsa-miR-10a	17	46657199	46657309	-	100	82	89	ENSG00000120093	3213	HOXB3
hsa-mir-10a	hsa-miR-10a*	17	46657199	46657309	-	100	82	89	ENSG00000120093	3213	HOXB3
hsa-mir-196a-1	hsa-miR-196a	17	46709851	46709921	-	100	57	64	ENSG00000120087	3217	HOXB7
hsa-mir-196a-1	hsa-miR-196a*	17	46709851	46709921	-	100	57	64	ENSG00000120087	3217	HOXB7
hsa-mir-454	hsa-miR-454	17	57215118	57215233	-	100	45	52	ENSG00000182628	348235	SKA2
hsa-mir-454	hsa-miR-454*	17	57215118	57215233	-	100	45	52	ENSG00000182628	348235	SKA2
hsa-mir-301a	hsa-miR-301a	17	57228496	57228582	-	100	29	36	ENSG00000182628	348235	SKA2
hsa-mir-634	hsa-miR-634	17	64783189	64783286	+	100	61	68	ENSG00000154229	5578	PRKCA
hsa-mir-635	hsa-miR-635	17	66420591	66420689	-	100	76	83	ENSG00000070540	55062	WIPI1
hsa-mir-636	hsa-miR-636	17	74732531	74732630	-	100	32	39	ENSG00000161547	6427	SFRS2
hsa-mir-657	hsa-miR-657	17	79099075	79099173	-	100	31	38	ENSG00000181409	9625	AATK
hsa-mir-338	hsa-miR-338-5p	17	79099682	79099749	-	100	55	62	ENSG00000181409	9625	AATK
hsa-mir-338	hsa-miR-338-3p	17	79099682	79099749	-	100	55	62	ENSG00000181409	9625	AATK
hsa-mir-1250	hsa-miR-1250	17	79106995	79107108	-	100	83	90	ENSG00000181409	9625	AATK
hsa-mir-1909	hsa-miR-1909	19	1816157	1816237	-	100	25	32	ENSG00000079313	57455	REXO1
hsa-mir-1909	hsa-miR-1909*	19	1816157	1816237	-	100	25	32	ENSG00000079313	57455	REXO1
hsa-mir-1227	hsa-miR-1227	19	2234060	2234148	-	100	13	20	ENSG00000104886	55111	PLEKHJ1
hsa-mir-637	hsa-miR-637	19	3961411	3961510	-	100	32	39	ENSG00000167657	1613	DAPK3
hsa-mir-1181	hsa-miR-1181	19	10514133	10514214	-	100	61	68	ENSG00000105401	11140	CDC37
hsa-mir-1238	hsa-miR-1238	19	10662797	10662880	+	100	62	69	ENSG00000130734	84971	ATG4D
hsa-mir-639	hsa-miR-639	19	14640354	14640452	+	100	61	68	ENSG00000099797	9524	TECR
hsa-mir-640	hsa-miR-640	19	19545871	19545967	+	100	61	68	ENSG00000167491	54815	GATAD2A
hsa-mir-641	hsa-miR-641	19	40788449	40788548	-	100	77	84	ENSG00000105221	208	AKT2
hsa-mir-330	hsa-miR-330-5p	19	46142251	46142345	-	100	70	77	ENSG00000125746	24139	EML2
hsa-mir-330	hsa-miR-330-3p	19	46142251	46142345	-	100	70	77	ENSG00000125746	24139	EML2
hsa-mir-642	hsa-miR-642	19	46178185	46178282	+	100	16	23	ENSG00000010310	2696	GIPR
hsa-mir-643	hsa-miR-643	19	52785049	52785146	+	100	61	68	ENSG00000196214	90321	ZNF766
hsa-mir-935	hsa-miR-935	19	54485560	54485651	+	100	56	63	ENSG00000142408	59283	CACNG8
hsa-mir-1301	hsa-miR-1301	2	25551508	25551590	-	100	28	35	ENSG00000119772	1788	DNMT3A
hsa-mir-559	hsa-miR-559	2	47604813	47604909	+	100	16	23	ENSG00000119888	4072	EPCAM
hsa-mir-128-1	hsa-miR-128	2	136422966	136423048	+	100	50	57	ENSG00000048991	23518	R3HDM1
hsa-mir-933	hsa-miR-933	2	176032360	176032437	-	100	24	31	ENSG00000115966	1386	ATF2
hsa-mir-10b	hsa-miR-10b	2	177015030	177015140	+	100	27	34	ENSG00000128652	3232	HOXD3
hsa-mir-10b	hsa-miR-10b*	2	177015030	177015140	+	100	27	34	ENSG00000128652	3232	HOXD3
hsa-mir-1258	hsa-miR-1258	2	180725562	180725635	-	100	23	30	ENSG00000144331	151126	ZNF385B
hsa-mir-561	hsa-miR-561	2	189162218	189162315	+	100	61	68	ENSG00000144366	51454	GULP1
hsa-mir-1245	hsa-miR-1245	2	189842817	189842887	+	100	45	52	ENSG00000168542	1281	COL3A1
hsa-mir-548f-2	hsa-miR-548f	2	213290986	213291084	-	100	33	40	ENSG00000178568	2066	ERBB4
hsa-mir-26b	hsa-miR-26b	2	219267368	219267445	+	100	12	19	ENSG00000144579	58190	CTDSP1
hsa-mir-26b	hsa-miR-26b*	2	219267368	219267445	+	100	12	19	ENSG00000144579	58190	CTDSP1
hsa-mir-153-1	hsa-miR-153	2	220158832	220158922	-	100	30	37	ENSG00000054356	5798	PTPRN
hsa-mir-562	hsa-miR-562	2	233037362	233037457	+	100	61	68	ENSG00000144535	129563	DIS3L2
hsa-mir-149	hsa-miR-149	2	241395417	241395506	+	100	15	22	ENSG00000063660	2817	GPC1
hsa-mir-149	hsa-miR-149*	2	241395417	241395506	+	100	15	22	ENSG00000063660	2817	GPC1
hsa-mir-1292	hsa-miR-1292	20	2633422	2633488	+	100	3	10	ENSG00000101361	10528	NOP56
hsa-mir-103-2	hsa-miR-103	20	3898140	3898218	+	100	48	55	ENSG00000125779	80025	PANK2
hsa-mir-103-2	hsa-miR-103-2*	20	3898140	3898218	+	100	48	55	ENSG00000125779	80025	PANK2
hsa-mir-1825	hsa-miR-1825	20	30825597	30825650	+	100	36	43	ENSG00000101346	23509	POFUT1
hsa-mir-644	hsa-miR-644	20	33054129	33054223	+	90.4255319148936	52	59	ENSG00000078747	83737	ITCH
hsa-mir-499	hsa-miR-499-5p	20	33578178	33578300	+	100	33	40	ENSG00000078814	57644	MYH7B
hsa-mir-499	hsa-miR-499-3p	20	33578178	33578300	+	100	33	40	ENSG00000078814	57644	MYH7B
hsa-mir-1289-1	hsa-miR-1289	20	34041775	34041919	-	100	52	59	ENSG00000125965	8200	GDF5
hsa-mir-1302-5	hsa-miR-1302	20	49231172	49231322	-	100	67	74	ENSG00000042062	140876	FAM65C
hsa-mir-1257	hsa-miR-1257	20	60528601	60528718	-	100	89	96	ENSG00000130699	6874	TAF4
hsa-mir-1-1	hsa-miR-1	20	61151512	61151583	+	100	46	53	ENSG00000174407	128826	C20orf166
hsa-mir-133a-2	hsa-miR-133a	20	61162118	61162220	+	100	59	66	ENSG00000174407	128826	C20orf166
hsa-mir-941-1	hsa-miR-941	20	62551324	62551413	+	98.88	55	62	ENSG00000101152	80331	DNAJC5
hsa-mir-1914	hsa-miR-1914	20	62572817	62572897	-	100	61	68	ENSG00000198276	54963	UCKL1
hsa-mir-1914	hsa-miR-1914*	20	62572817	62572897	-	100	61	68	ENSG00000198276	54963	UCKL1
hsa-mir-647	hsa-miR-647	20	62573983	62574079	-	100	74	81	ENSG00000198276	54963	UCKL1
hsa-mir-99a	hsa-miR-99a	21	17911408	17911489	+	100	13	20	ENSG00000215386	388815	C21orf34
hsa-mir-99a	hsa-miR-99a*	21	17911408	17911489	+	100	13	20	ENSG00000215386	388815	C21orf34
hsa-let-7c	hsa-let-7c	21	17912147	17912231	+	100	11	18	ENSG00000215386	388815	C21orf34
hsa-let-7c	hsa-let-7c*	21	17912147	17912231	+	100	11	18	ENSG00000215386	388815	C21orf34
hsa-mir-125b-2	hsa-miR-125b	21	17962556	17962645	+	100	17	24	ENSG00000215386	388815	C21orf34
hsa-mir-125b-2	hsa-miR-125b-2*	21	17962556	17962645	+	100	17	24	ENSG00000215386	388815	C21orf34
hsa-mir-648	hsa-miR-648	22	18463633	18463727	-	100	72	79	ENSG00000093100	57553	MICAL3
hsa-mir-185	hsa-miR-185	22	20020661	20020743	+	100	15	22	ENSG00000183597	128989	C22orf25
hsa-mir-185	hsa-miR-185*	22	20020661	20020743	+	100	15	22	ENSG00000183597	128989	C22orf25
hsa-mir-1306	hsa-miR-1306	22	20073580	20073665	+	100	55	62	ENSG00000128191	54487	DGCR8
hsa-mir-1286	hsa-miR-1286	22	20236656	20236734	-	100	25	32	ENSG00000040608	65078	RTN4R
hsa-mir-649	hsa-miR-649	22	21388464	21388561	-	100	30	37	ENSG00000100038	5297	PI4KA
hsa-mir-649	hsa-miR-649	22	21388464	21388561	-	100	30	37	ENSG00000100038	8940	TOP3B
hsa-mir-301b	hsa-miR-301b	22	22007269	22007347	+	100	45	52	ENSG00000100023	23759	PPIL2
hsa-mir-130b	hsa-miR-130b	22	22007592	22007674	+	100	51	58	ENSG00000100023	23759	PPIL2
hsa-mir-130b	hsa-miR-130b*	22	22007592	22007674	+	100	51	58	ENSG00000100023	23759	PPIL2
hsa-mir-548j	hsa-miR-548j	22	26951177	26951289	-	100	77	84	ENSG00000128294	8459	TPST2
hsa-mir-658	hsa-miR-658	22	38240278	38240378	-	100	33	40	ENSG00000100124	129138	ANKRD54
hsa-mir-1281	hsa-miR-1281	22	41488516	41488570	+	100	33	40	ENSG00000100393	2033	EP300
hsa-mir-33a	hsa-miR-33a	22	42296947	42297016	+	100	6	13	ENSG00000198911	6721	SREBF2
hsa-mir-33a	hsa-miR-33a*	22	42296947	42297016	+	100	6	13	ENSG00000198911	6721	SREBF2
hsa-mir-885	hsa-miR-885-5p	3	10436172	10436246	-	100	57	64	ENSG00000157087	491	ATP2B2
hsa-mir-885	hsa-miR-885-3p	3	10436172	10436246	-	100	57	64	ENSG00000157087	491	ATP2B2
hsa-mir-128-2	hsa-miR-128	3	35785967	35786051	+	100	52	59	ENSG00000172995	10777	ARPP-21
hsa-mir-26a-1	hsa-miR-26a	3	38010894	38010971	+	100	10	17	ENSG00000144677	10217	CTDSPL
hsa-mir-26a-1	hsa-miR-26a-1*	3	38010894	38010971	+	100	10	17	ENSG00000144677	10217	CTDSPL
hsa-mir-564	hsa-miR-564	3	44903379	44903473	+	100	16	23	ENSG00000163808	56992	KIF15
hsa-mir-564	hsa-miR-564	3	44903379	44903473	+	100	16	23	ENSG00000169964	131616	TMEM42
hsa-mir-1226	hsa-miR-1226	3	47891044	47891119	+	100	54	61	ENSG00000132153	22907	DHX30
hsa-mir-1226	hsa-miR-1226*	3	47891044	47891119	+	100	54	61	ENSG00000132153	22907	DHX30
hsa-mir-2115	hsa-miR-2115	3	48357849	48357949	-	100	80	87	ENSG00000229453	646424	SPINK8
hsa-mir-2115	hsa-miR-2115*	3	48357849	48357949	-	100	80	87	ENSG00000229453	646424	SPINK8
hsa-mir-711	hsa-miR-711	3	48616334	48616410	-	100	27	34	ENSG00000114270	1294	COL7A1
hsa-mir-425	hsa-miR-425	3	49057580	49057667	-	100	67	74	ENSG00000178149	55152	DALRD3
hsa-mir-425	hsa-miR-425*	3	49057580	49057667	-	100	67	74	ENSG00000178149	55152	DALRD3
hsa-mir-191	hsa-miR-191	3	49058050	49058142	-	100	70	77	ENSG00000178149	55152	DALRD3
hsa-mir-191	hsa-miR-191*	3	49058050	49058142	-	100	70	77	ENSG00000178149	55152	DALRD3
hsa-mir-566	hsa-miR-566	3	50210758	50210852	+	100	16	23	ENSG00000001617	6405	SEMA3F
hsa-let-7g	hsa-let-7g	3	52302293	52302377	-	100	73	80	ENSG00000164091	80335	WDR82
hsa-let-7g	hsa-let-7g*	3	52302293	52302377	-	100	73	80	ENSG00000164091	80335	WDR82
hsa-mir-1284	hsa-miR-1284	3	71591120	71591240	-	100	84	91	ENSG00000114861	27086	FOXP1
hsa-mir-198	hsa-miR-198	3	120114514	120114576	-	100	50	57	ENSG00000163430	11167	FSTL1
hsa-mir-1280	hsa-miR-1280	3	128081007	128081101	+	100	5	12	ENSG00000132394	60678	EEFSEC
hsa-mir-15b	hsa-miR-15b	3	160122375	160122473	+	100	20	27	ENSG00000113810	10051	SMC4
hsa-mir-15b	hsa-miR-15b*	3	160122375	160122473	+	100	20	27	ENSG00000113810	10051	SMC4
hsa-mir-16-2	hsa-miR-16	3	160122532	160122613	+	100	10	17	ENSG00000113810	10051	SMC4
hsa-mir-16-2	hsa-miR-16-2*	3	160122532	160122613	+	100	10	17	ENSG00000113810	10051	SMC4
hsa-mir-569	hsa-miR-569	3	170824452	170824548	-	100	29	36	ENSG00000154310	23043	TNIK
hsa-mir-1224	hsa-miR-1224-5p	3	183959192	183959277	+	100	1	8	ENSG00000145191	8893	EIF2B5
hsa-mir-1224	hsa-miR-1224-3p	3	183959192	183959277	+	100	1	8	ENSG00000145191	8893	EIF2B5
hsa-mir-1224	hsa-miR-1224-5p	3	183959192	183959277	+	100	1	8	ENSG00000145198	90113	VWA5B2
hsa-mir-1224	hsa-miR-1224-3p	3	183959192	183959277	+	100	1	8	ENSG00000145198	90113	VWA5B2
hsa-mir-1248	hsa-miR-1248	3	186504460	186504566	+	100	4	11	ENSG00000156976	1974	EIF4A2
hsa-mir-28	hsa-miR-28-5p	3	188406568	188406654	+	100	14	21	ENSG00000145012	4026	LPP
hsa-mir-28	hsa-miR-28-3p	3	188406568	188406654	+	100	14	21	ENSG00000145012	4026	LPP
hsa-mir-944	hsa-miR-944	3	189547710	189547798	+	100	54	61	ENSG00000073282	8626	TP63
hsa-mir-922	hsa-miR-922	3	197401366	197401447	-	100	18	25	ENSG00000145016	9711	KIAA0226
hsa-mir-571	hsa-miR-571	4	343945	344041	+	100	61	68	ENSG00000131127	7700	ZNF141
hsa-mir-943	hsa-miR-943	4	1988110	1988204	-	100	33	40	ENSG00000185049	7469	WHSC2
hsa-mir-95	hsa-miR-95	4	8007027	8007108	-	100	26	33	ENSG00000163995	84448	ABLIM2
hsa-mir-218-1	hsa-miR-218	4	20529897	20530007	+	100	25	32	ENSG00000145147	9353	SLIT2
hsa-mir-218-1	hsa-miR-218-1*	4	20529897	20530007	+	100	25	32	ENSG00000145147	9353	SLIT2
hsa-mir-575	hsa-miR-575	4	83674489	83674583	-	100	27	34	ENSG00000145284	79966	SCD5
hsa-mir-1255a	hsa-miR-1255a	4	102251458	102251571	-	100	79	86	ENSG00000138814	5530	PPP3CA
hsa-mir-576	hsa-miR-576-5p	4	110409853	110409951	+	100	16	23	ENSG00000138802	10427	SEC24B
hsa-mir-576	hsa-miR-576-3p	4	110409853	110409951	+	100	16	23	ENSG00000138802	10427	SEC24B
hsa-mir-1243	hsa-miR-1243	4	114028018	114028111	+	100	5	12	ENSG00000145362	287	ANK2
hsa-mir-577	hsa-miR-577	4	115577914	115578010	+	100	16	23	ENSG00000174607	7368	UGT8
hsa-mir-578	hsa-miR-578	4	166307393	166307489	+	100	61	68	ENSG00000109472	1363	CPE
hsa-mir-887	hsa-miR-887	5	15935290	15935369	+	100	48	55	ENSG00000183580	23194	FBXL7
hsa-mir-579	hsa-miR-579	5	32394483	32394581	-	100	30	37	ENSG00000056097	51663	ZFR
hsa-mir-580	hsa-miR-580	5	36147993	36148090	-	100	30	37	ENSG00000164187	92255	LMBRD2
hsa-mir-449a	hsa-miR-449a	5	54466359	54466450	-	100	69	76	ENSG00000164287	166979	CDC20B
hsa-mir-449b	hsa-miR-449b	5	54466473	54466570	-	100	75	82	ENSG00000164287	166979	CDC20B
hsa-mir-449b	hsa-miR-449b*	5	54466473	54466570	-	100	75	82	ENSG00000164287	166979	CDC20B
hsa-mir-449c	hsa-miR-449c	5	54468089	54468181	-	100	69	76	ENSG00000164287	166979	CDC20B
hsa-mir-449c	hsa-miR-449c*	5	54468089	54468181	-	100	69	76	ENSG00000164287	166979	CDC20B
hsa-mir-582	hsa-miR-582-5p	5	58999431	58999529	-	100	76	83	ENSG00000113448	5144	PDE4D
hsa-mir-582	hsa-miR-582-3p	5	58999431	58999529	-	100	76	83	ENSG00000113448	5144	PDE4D
hsa-mir-2277	hsa-miR-2277	5	92956401	92956494	-	100	28	35	ENSG00000113391	83989	FAM172A
hsa-mir-548p	hsa-miR-548p	5	100152185	100152269	-	100	31	38	ENSG00000113532	7903	ST8SIA4
hsa-mir-548f-3	hsa-miR-548f	5	109849529	109849616	-	100	27	34	ENSG00000186952	642987	FLJ43080
hsa-mir-1289-2	hsa-miR-1289	5	132763287	132763398	-	100	35	42	ENSG00000053108	23105	FSTL4
hsa-mir-874	hsa-miR-874	5	136983260	136983338	-	100	25	32	ENSG00000146021	26249	KLHL3
hsa-mir-584	hsa-miR-584	5	148441875	148441972	-	100	75	82	ENSG00000169247	79628	SH3TC2
hsa-mir-378	hsa-miR-378	5	149112387	149112453	+	100	43	50	ENSG00000155846	133522	PPARGC1B
hsa-mir-378	hsa-miR-378*	5	149112387	149112453	+	100	43	50	ENSG00000155846	133522	PPARGC1B
hsa-mir-1294	hsa-miR-1294	5	153726665	153726807	+	100	48	55	ENSG00000164574	55568	GALNT10
hsa-mir-103-1	hsa-miR-103	5	167987900	167987978	-	100	24	31	ENSG00000120137	79646	PANK3
hsa-mir-218-2	hsa-miR-218	5	168195150	168195260	-	100	79	86	ENSG00000184347	6586	SLIT3
hsa-mir-218-2	hsa-miR-218-2*	5	168195150	168195260	-	100	79	86	ENSG00000184347	6586	SLIT3
hsa-mir-585	hsa-miR-585	5	168690604	168690698	-	100	27	34	ENSG00000184347	6586	SLIT3
hsa-mir-1271	hsa-miR-1271	5	175794948	175795034	+	100	15	22	ENSG00000175414	285598	ARL10
hsa-mir-1229	hsa-miR-1229	5	179225277	179225346	-	100	16	23	ENSG00000161013	11282	MGAT4B
hsa-mir-340	hsa-miR-340	5	179442302	179442397	-	100	73	80	ENSG00000113269	55819	RNF130
hsa-mir-340	hsa-miR-340*	5	179442302	179442397	-	100	73	80	ENSG00000113269	55819	RNF130
hsa-mir-877	hsa-miR-877	6	30552108	30552194	+	100	1	8	ENSG00000204574	23	ABCF1
hsa-mir-877	hsa-miR-877*	6	30552108	30552194	+	100	1	8	ENSG00000204574	23	ABCF1
hsa-mir-1236	hsa-miR-1236	6	31924615	31924717	-	100	15	22	ENSG00000204356	7936	RDBP
hsa-mir-586	hsa-miR-586	6	45165410	45165507	-	100	75	82	ENSG00000196284	8464	SUPT3H
hsa-mir-548b	hsa-miR-548b-5p	6	119390211	119390308	-	100	66	73	ENSG00000111879	79632	FAM184A
hsa-mir-548b	hsa-miR-548b-3p	6	119390211	119390308	-	100	66	73	ENSG00000111879	79632	FAM184A
hsa-mir-1913	hsa-miR-1913	6	166922841	166922921	-	100	25	32	ENSG00000071242	6196	RPS6KA2
hsa-mir-339	hsa-miR-339-5p	7	1062568	1062662	-	100	73	80	ENSG00000146540	84310	C7orf50
hsa-mir-339	hsa-miR-339-3p	7	1062568	1062662	-	100	73	80	ENSG00000146540	84310	C7orf50
hsa-mir-589	hsa-miR-589	7	5535449	5535548	-	100	69	76	ENSG00000155034	80028	FBXL18
hsa-mir-589	hsa-miR-589*	7	5535449	5535548	-	100	69	76	ENSG00000155034	80028	FBXL18
hsa-mir-1183	hsa-miR-1183	7	21510675	21510764	+	100	48	55	ENSG00000105866	6671	SP4
hsa-mir-196b	hsa-miR-196b	7	27209098	27209182	-	100	63	70	ENSG00000078399	3205	HOXA9
hsa-mir-196b	hsa-miR-196b*	7	27209098	27209182	-	100	63	70	ENSG00000078399	3205	HOXA9
hsa-mir-550-2	hsa-miR-550	7	32772592	32772689	+	100	22	29	ENSG00000105778	23080	AVL9
hsa-mir-550-2	hsa-miR-550*	7	32772592	32772689	+	100	22	29	ENSG00000105778	23080	AVL9
hsa-mir-548n	hsa-miR-548n	7	34980371	34980446	-	100	59	66	ENSG00000173852	23333	DPY19L1
hsa-mir-1200	hsa-miR-1200	7	36958961	36959037	-	100	61	68	ENSG00000155849	9844	ELMO1
hsa-mir-590	hsa-miR-590-5p	7	73605527	73605624	+	100	16	23	ENSG00000106682	7458	EIF4H
hsa-mir-590	hsa-miR-590-3p	7	73605527	73605624	+	100	16	23	ENSG00000106682	7458	EIF4H
hsa-mir-1285-1	hsa-miR-1285	7	91833328	91833412	-	100	27	34	ENSG00000001631	889	KRIT1
hsa-mir-653	hsa-miR-653	7	93112071	93112167	-	100	77	84	ENSG00000004948	799	CALCR
hsa-mir-489	hsa-miR-489	7	93113247	93113331	-	100	26	33	ENSG00000004948	799	CALCR
hsa-mir-591	hsa-miR-591	7	95848973	95849068	-	100	73	80	ENSG00000004864	10165	SLC25A13
hsa-mir-25	hsa-miR-25	7	99691182	99691266	-	100	26	33	ENSG00000166508	4176	MCM7
hsa-mir-25	hsa-miR-25*	7	99691182	99691266	-	100	26	33	ENSG00000166508	4176	MCM7
hsa-mir-93	hsa-miR-93	7	99691390	99691470	-	100	63	70	ENSG00000166508	4176	MCM7
hsa-mir-93	hsa-miR-93*	7	99691390	99691470	-	100	63	70	ENSG00000166508	4176	MCM7
hsa-mir-106b	hsa-miR-106b	7	99691615	99691697	-	100	64	71	ENSG00000166508	4176	MCM7
hsa-mir-106b	hsa-miR-106b*	7	99691615	99691697	-	100	64	71	ENSG00000166508	4176	MCM7
hsa-mir-592	hsa-miR-592	7	126698141	126698238	-	100	75	82	ENSG00000179603	2918	GRM8
hsa-mir-593	hsa-miR-593	7	127721912	127722012	+	100	79	86	ENSG00000197157	27044	SND1
hsa-mir-593	hsa-miR-593*	7	127721912	127722012	+	100	79	86	ENSG00000197157	27044	SND1
hsa-mir-335	hsa-miR-335	7	130135951	130136045	+	100	16	23	ENSG00000106484	4232	MEST
hsa-mir-335	hsa-miR-335*	7	130135951	130136045	+	100	16	23	ENSG00000106484	4232	MEST
hsa-mir-490	hsa-miR-490-5p	7	136587913	136588041	+	100	39	46	ENSG00000181072	1129	CHRM2
hsa-mir-490	hsa-miR-490-3p	7	136587913	136588041	+	100	39	46	ENSG00000181072	1129	CHRM2
hsa-mir-671	hsa-miR-671-5p	7	150935506	150935624	+	100	29	36	ENSG00000033100	54480	CHPF2
hsa-mir-671	hsa-miR-671-3p	7	150935506	150935624	+	100	29	36	ENSG00000033100	54480	CHPF2
hsa-mir-153-2	hsa-miR-153	7	157367027	157367114	-	100	28	35	ENSG00000155093	5799	PTPRN2
hsa-mir-595	hsa-miR-595	7	158325409	158325505	-	100	29	36	ENSG00000155093	5799	PTPRN2
hsa-mir-597	hsa-miR-597	8	9599181	9599278	+	100	16	23	ENSG00000173273	8658	TNKS
hsa-mir-1322	hsa-miR-1322	8	10682882	10682953	-	100	14	21	ENSG00000171056	54984	PINX1
hsa-mir-1322	hsa-miR-1322	8	10682882	10682953	-	100	14	21	ENSG00000171056	83595	SOX7
hsa-mir-598	hsa-miR-598	8	10892715	10892812	-	100	30	37	ENSG00000171044	286046	XKR6
hsa-mir-383	hsa-miR-383	8	14710946	14711019	-	100	60	67	ENSG00000185053	137868	SGCZ
hsa-mir-486	hsa-miR-486-5p	8	41517958	41518026	-	100	58	65	ENSG00000029534	286	ANK1
hsa-mir-486	hsa-miR-486-3p	8	41517958	41518026	-	100	58	65	ENSG00000029534	286	ANK1
hsa-mir-1273	hsa-miR-1273	8	101036209	101036312	-	100	21	28	ENSG00000132554	26166	RGS22
hsa-mir-548d-1	hsa-miR-548d-5p	8	124360273	124360370	-	100	66	73	ENSG00000156802	29028	ATAD2
hsa-mir-548d-1	hsa-miR-548d-3p	8	124360273	124360370	-	100	66	73	ENSG00000156802	29028	ATAD2
hsa-mir-151	hsa-miR-151-5p	8	141742662	141742752	-	100	73	80	ENSG00000169398	5747	PTK2
hsa-mir-151	hsa-miR-151-3p	8	141742662	141742752	-	100	73	80	ENSG00000169398	5747	PTK2
hsa-mir-937	hsa-miR-937	8	144895126	144895212	-	100	29	36	ENSG00000180900	23513	SCRIB
hsa-mir-661	hsa-miR-661	8	145019358	145019447	-	100	32	39	ENSG00000178209	5339	PLEC1
hsa-mir-661	hsa-miR-661	8	145019358	145019447	-	100	32	39	ENSG00000178209	652460	LOC652460
hsa-mir-939	hsa-miR-939	8	145619363	145619445	-	100	61	68	ENSG00000071894	29894	CPSF1
hsa-mir-101-2	hsa-miR-101	9	4850296	4850375	+	100	49	56	ENSG00000120158	10171	RCL1
hsa-mir-101-2	hsa-miR-101*	9	4850296	4850375	+	100	49	56	ENSG00000120158	10171	RCL1
hsa-mir-491	hsa-miR-491-5p	9	20716103	20716187	+	100	16	23	ENSG00000188352	54914	KIAA1797
hsa-mir-491	hsa-miR-491-3p	9	20716103	20716187	+	100	16	23	ENSG00000188352	54914	KIAA1797
hsa-mir-204	hsa-miR-204	9	73424890	73425000	-	100	71	78	ENSG00000083067	80036	TRPM3
hsa-mir-7-1	hsa-miR-7	9	86584662	86584772	-	100	80	87	ENSG00000165119	3190	HNRNPK
hsa-mir-7-1	hsa-miR-7-1*	9	86584662	86584772	-	100	80	87	ENSG00000165119	3190	HNRNPK
hsa-mir-2278	hsa-miR-2278	9	97572243	97572339	+	100	16	23	ENSG00000148120	84909	C9orf3
hsa-mir-23b	hsa-miR-23b	9	97847489	97847586	+	100	58	65	ENSG00000148120	84909	C9orf3
hsa-mir-23b	hsa-miR-23b*	9	97847489	97847586	+	100	58	65	ENSG00000148120	84909	C9orf3
hsa-mir-27b	hsa-miR-27b	9	97847726	97847823	+	100	61	68	ENSG00000148120	84909	C9orf3
hsa-mir-27b	hsa-miR-27b*	9	97847726	97847823	+	100	61	68	ENSG00000148120	84909	C9orf3
hsa-mir-24-1	hsa-miR-24	9	97848302	97848370	+	100	44	51	ENSG00000148120	84909	C9orf3
hsa-mir-24-1	hsa-miR-24-1*	9	97848302	97848370	+	100	44	51	ENSG00000148120	84909	C9orf3
hsa-mir-32	hsa-miR-32	9	111808508	111808578	-	100	58	65	ENSG00000106771	23731	C9orf5
hsa-mir-32	hsa-miR-32*	9	111808508	111808578	-	100	58	65	ENSG00000106771	23731	C9orf5
hsa-mir-455	hsa-miR-455-5p	9	116971713	116971809	+	100	16	23	ENSG00000196739	85301	COL27A1
hsa-mir-455	hsa-miR-455-3p	9	116971713	116971809	+	100	16	23	ENSG00000196739	85301	COL27A1
hsa-mir-600	hsa-miR-600	9	125873824	125873922	-	100	31	38	ENSG00000165209	55342	STRBP
hsa-mir-601	hsa-miR-601	9	126164803	126164882	-	100	57	64	ENSG00000119522	57706	DENND1A
hsa-mir-126	hsa-miR-126	9	139565053	139565138	+	100	52	59	ENSG00000172889	51162	EGFL7
hsa-mir-126	hsa-miR-126*	9	139565053	139565138	+	100	52	59	ENSG00000172889	51162	EGFL7
hsa-mir-602	hsa-miR-602	9	140732870	140732968	+	100	16	23	ENSG00000181090	79813	EHMT1
hsa-mir-548f-5	hsa-miR-548f	X	32659590	32659676	-	100	28	35	ENSG00000198947	1756	DMD
hsa-mir-532	hsa-miR-532-5p	X	49767753	49767844	+	100	20	27	ENSG00000171365	1184	CLCN5
hsa-mir-532	hsa-miR-532-3p	X	49767753	49767844	+	100	20	27	ENSG00000171365	1184	CLCN5
hsa-mir-188	hsa-miR-188-5p	X	49768108	49768194	+	100	15	22	ENSG00000171365	1184	CLCN5
hsa-mir-188	hsa-miR-188-3p	X	49768108	49768194	+	100	15	22	ENSG00000171365	1184	CLCN5
hsa-mir-500	hsa-miR-500	X	49773038	49773122	+	100	13	20	ENSG00000171365	1184	CLCN5
hsa-mir-500	hsa-miR-500*	X	49773038	49773122	+	100	13	20	ENSG00000171365	1184	CLCN5
hsa-mir-362	hsa-miR-362-5p	X	49773571	49773636	+	100	5	12	ENSG00000171365	1184	CLCN5
hsa-mir-362	hsa-miR-362-3p	X	49773571	49773636	+	100	5	12	ENSG00000171365	1184	CLCN5
hsa-mir-501	hsa-miR-501-5p	X	49774329	49774413	+	100	14	21	ENSG00000171365	1184	CLCN5
hsa-mir-501	hsa-miR-501-3p	X	49774329	49774413	+	100	14	21	ENSG00000171365	1184	CLCN5
hsa-mir-660	hsa-miR-660	X	49777848	49777945	+	100	16	23	ENSG00000171365	1184	CLCN5
hsa-mir-502	hsa-miR-502-5p	X	49779205	49779291	+	100	16	23	ENSG00000171365	1184	CLCN5
hsa-mir-502	hsa-miR-502-3p	X	49779205	49779291	+	100	16	23	ENSG00000171365	1184	CLCN5
hsa-mir-98	hsa-miR-98	X	53583183	53583302	-	100	91	98	ENSG00000086758	10075	HUWE1
hsa-let-7f-2	hsa-let-7f	X	53584152	53584235	-	100	69	76	ENSG00000086758	10075	HUWE1
hsa-let-7f-2	hsa-let-7f-2*	X	53584152	53584235	-	100	69	76	ENSG00000086758	10075	HUWE1
hsa-mir-361	hsa-miR-361-5p	X	85158640	85158712	-	100	60	67	ENSG00000188419	1121	CHM
hsa-mir-361	hsa-miR-361-3p	X	85158640	85158712	-	100	60	67	ENSG00000188419	1121	CHM
hsa-mir-652	hsa-miR-652	X	109298556	109298654	+	100	61	68	ENSG00000157600	84187	TMEM164
hsa-mir-764	hsa-miR-764	X	113873917	113874002	+	100	11	18	ENSG00000147246	3358	HTR2C
hsa-mir-1912	hsa-miR-1912	X	113886018	113886098	+	100	46	53	ENSG00000147246	3358	HTR2C
hsa-mir-1264	hsa-miR-1264	X	113887129	113887198	+	100	42	49	ENSG00000147246	3358	HTR2C
hsa-mir-1298	hsa-miR-1298	X	113949649	113949761	+	100	18	25	ENSG00000147246	3358	HTR2C
hsa-mir-1911	hsa-miR-1911	X	113997743	113997823	+	100	12	19	ENSG00000147246	3358	HTR2C
hsa-mir-1911	hsa-miR-1911*	X	113997743	113997823	+	100	12	19	ENSG00000147246	3358	HTR2C
hsa-mir-448	hsa-miR-448	X	114058016	114058127	+	100	71	78	ENSG00000147246	3358	HTR2C
hsa-mir-766	hsa-miR-766	X	118780700	118780811	-	100	40	47	ENSG00000125354	23157	SEPT6
hsa-mir-934	hsa-miR-934	X	135633036	135633119	+	100	15	22	ENSG00000102243	51442	VGLL1
hsa-mir-504	hsa-miR-504	X	137749871	137749954	-	100	64	71	ENSG00000129682	2258	FGF13
hsa-mir-505	hsa-miR-505	X	139006306	139006390	-	100	27	34	ENSG00000101974	286410	ATP11C
hsa-mir-505	hsa-miR-505*	X	139006306	139006390	-	100	27	34	ENSG00000101974	286410	ATP11C
hsa-mir-224	hsa-miR-224	X	151127049	151127130	-	100	67	74	ENSG00000102287	2564	GABRE
hsa-mir-224	hsa-miR-224*	X	151127049	151127130	-	100	67	74	ENSG00000102287	2564	GABRE
hsa-mir-452	hsa-miR-452	X	151128099	151128184	-	100	65	72	ENSG00000102287	2564	GABRE
hsa-mir-452	hsa-miR-452*	X	151128099	151128184	-	100	65	72	ENSG00000102287	2564	GABRE
hsa-mir-105-1	hsa-miR-105	X	151560690	151560771	-	100	62	69	ENSG00000011677	2556	GABRA3
hsa-mir-105-1	hsa-miR-105*	X	151560690	151560771	-	100	62	69	ENSG00000011677	2556	GABRA3
hsa-mir-767	hsa-miR-767-5p	X	151561892	151562001	-	100	76	83	ENSG00000011677	2556	GABRA3
hsa-mir-767	hsa-miR-767-3p	X	151561892	151562001	-	100	76	83	ENSG00000011677	2556	GABRA3
hsa-mir-105-2	hsa-miR-105	X	151562883	151562964	-	100	62	69	ENSG00000011677	2556	GABRA3
hsa-mir-105-2	hsa-miR-105*	X	151562883	151562964	-	100	62	69	ENSG00000011677	2556	GABRA3
hsa-mir-718	hsa-miR-718	X	153285370	153285440	-	100	22	29	ENSG00000184216	3654	IRAK1
hsa-mir-1265	hsa-miR-1265	10	14478574	14478660	+	100	14	21	ENSG00000236715	---	---
hsa-mir-139	hsa-miR-139-5p	11	72326106	72326174	-	100	55	62	ENSG00000225861	---	---
hsa-mir-139	hsa-miR-139-3p	11	72326106	72326174	-	100	55	62	ENSG00000225861	---	---
hsa-mir-492	hsa-miR-492	12	95228173	95228289	+	100	30	37	ENSG00000216306	---	---
hsa-mir-1302-1	hsa-miR-1302	12	113132838	113132981	-	100	62	69	ENSG00000231282	---	---
hsa-mir-770	hsa-miR-770-5p	14	101318726	101318824	+	100	20	27	ENSG00000214548	---	---
hsa-mir-365-2	hsa-miR-365	17	29902429	29902540	+	100	68	75	ENSG00000228768	---	---
hsa-mir-365-2	hsa-miR-365*	17	29902429	29902540	+	100	68	75	ENSG00000228768	---	---
hsa-mir-1227	hsa-miR-1227	19	2234060	2234148	-	100	13	20	ENSG00000234432	---	---
hsa-mir-663b	hsa-miR-663b	2	133014538	133014653	-	100	19	26	ENSG00000163046	---	---
hsa-mir-1292	hsa-miR-1292	20	2633422	2633488	+	100	3	10	ENSG00000234609	---	---
hsa-mir-648	hsa-miR-648	22	18463633	18463727	-	100	72	79	ENSG00000243156	---	---
hsa-mir-650	hsa-miR-650	22	23165269	23165365	+	100	16	23	ENSG00000222037	---	---
hsa-let-7a-3	hsa-let-7a	22	46508628	46508702	+	100	4	11	ENSG00000197182	---	---
hsa-let-7a-3	hsa-let-7a*	22	46508628	46508702	+	100	4	11	ENSG00000197182	---	---
hsa-let-7b	hsa-let-7b	22	46509565	46509648	+	100	6	13	ENSG00000197182	---	---
hsa-let-7b	hsa-let-7b*	22	46509565	46509648	+	100	6	13	ENSG00000197182	---	---
hsa-mir-570	hsa-miR-570	3	195426271	195426368	+	100	60	67	ENSG00000242086	---	---
hsa-mir-581	hsa-miR-581	5	53247333	53247429	-	100	74	81	ENSG00000185305	---	---
hsa-mir-30c-2	hsa-miR-30c	6	72086662	72086734	-	100	59	66	ENSG00000203917	---	---
hsa-mir-30c-2	hsa-miR-30c-2*	6	72086662	72086734	-	100	59	66	ENSG00000203917	---	---
hsa-mir-600	hsa-miR-600	9	125873824	125873922	-	100	31	38	ENSG00000236901	---	---
hsa-mir-200b	hsa-miR-200b	1	1102483	1102578	+	100	57	64	---	---	---
hsa-mir-200b	hsa-miR-200b*	1	1102483	1102578	+	100	57	64	---	---	---
hsa-mir-200a	hsa-miR-200a	1	1103242	1103332	+	100	54	61	---	---	---
hsa-mir-200a	hsa-miR-200a*	1	1103242	1103332	+	100	54	61	---	---	---
hsa-mir-429	hsa-miR-429	1	1104384	1104467	+	100	51	58	---	---	---
hsa-mir-34a	hsa-miR-34a	1	9211726	9211836	-	100	82	89	---	---	---
hsa-mir-34a	hsa-miR-34a*	1	9211726	9211836	-	100	82	89	---	---	---
hsa-mir-552	hsa-miR-552	1	35135199	35135295	-	100	29	36	---	---	---
hsa-mir-101-1	hsa-miR-101	1	65524116	65524191	-	100	22	29	---	---	---
hsa-mir-101-1	hsa-miR-101*	1	65524116	65524191	-	100	22	29	---	---	---
hsa-mir-760	hsa-miR-760	1	94312387	94312467	+	100	49	56	---	---	---
hsa-mir-137	hsa-miR-137	1	98511625	98511727	-	100	37	44	---	---	---
hsa-mir-197	hsa-miR-197	1	110141514	110141589	+	100	48	55	---	---	---
hsa-mir-320b-1	hsa-miR-320b	1	117214370	117214449	+	100	39	46	---	---	---
hsa-mir-190b	hsa-miR-190b	1	154166140	154166219	-	100	62	69	---	---	---
hsa-mir-557	hsa-miR-557	1	168344761	168344859	+	100	61	68	---	---	---
hsa-mir-1295	hsa-miR-1295	1	171070868	171070947	-	100	24	31	---	---	---
hsa-mir-214	hsa-miR-214	1	172107937	172108047	-	100	33	40	---	---	---
hsa-mir-214	hsa-miR-214*	1	172107937	172108047	-	100	33	40	---	---	---
hsa-mir-199a-2	hsa-miR-199a-5p	1	172113674	172113784	-	100	73	80	---	---	---
hsa-mir-199a-2	hsa-miR-199a-3p	1	172113674	172113784	-	100	73	80	---	---	---
hsa-mir-181b-1	hsa-miR-181b	1	198828001	198828111	-	100	68	75	---	---	---
hsa-mir-181a-1	hsa-miR-181a	1	198828172	198828282	-	100	80	87	---	---	---
hsa-mir-181a-1	hsa-miR-181a*	1	198828172	198828282	-	100	80	87	---	---	---
hsa-mir-29c	hsa-miR-29c	1	207975196	207975284	-	100	28	35	---	---	---
hsa-mir-29c	hsa-miR-29c*	1	207975196	207975284	-	100	28	35	---	---	---
hsa-mir-29b-2	hsa-miR-29b	1	207975787	207975868	-	100	23	30	---	---	---
hsa-mir-29b-2	hsa-miR-29b-2*	1	207975787	207975868	-	100	23	30	---	---	---
hsa-mir-205	hsa-miR-205	1	209605477	209605587	+	100	34	41	---	---	---
hsa-mir-205	hsa-miR-205*	1	209605477	209605587	+	100	34	41	---	---	---
hsa-mir-215	hsa-miR-215	1	220291194	220291304	-	100	77	84	---	---	---
hsa-mir-194-1	hsa-miR-194	1	220291498	220291583	-	100	64	71	---	---	---
hsa-mir-194-1	hsa-miR-194*	1	220291498	220291583	-	100	64	71	---	---	---
hsa-mir-548q	hsa-miR-548q	10	12767252	12767352	-	100	86	93	---	---	---
hsa-mir-607	hsa-miR-607	10	98588425	98588521	-	100	29	36	---	---	---
hsa-mir-146b	hsa-miR-146b-5p	10	104196268	104196341	+	100	9	16	---	---	---
hsa-mir-146b	hsa-miR-146b-3p	10	104196268	104196341	+	100	9	16	---	---	---
hsa-mir-202	hsa-miR-202	10	135061014	135061124	-	100	40	47	---	---	---
hsa-mir-202	hsa-miR-202*	10	135061014	135061124	-	100	40	47	---	---	---
hsa-mir-210	hsa-miR-210	11	568088	568198	-	100	38	45	---	---	---
hsa-mir-675	hsa-miR-675	11	2017988	2018061	-	100	57	64	---	---	---
hsa-mir-675	hsa-miR-675*	11	2017988	2018061	-	100	57	64	---	---	---
hsa-mir-302e	hsa-miR-302e	11	7255996	7256068	+	100	6	13	---	---	---
hsa-mir-610	hsa-miR-610	11	28078361	28078457	+	100	16	23	---	---	---
hsa-mir-670	hsa-miR-670	11	43581205	43581303	+	100	20	27	---	---	---
hsa-mir-129-2	hsa-miR-129-5p	11	43602943	43603033	+	100	15	22	---	---	---
hsa-mir-129-2	hsa-miR-129-3p	11	43602943	43603033	+	100	15	22	---	---	---
hsa-mir-130a	hsa-miR-130a	11	57408670	57408759	+	100	55	62	---	---	---
hsa-mir-130a	hsa-miR-130a*	11	57408670	57408759	+	100	55	62	---	---	---
hsa-mir-192	hsa-miR-192	11	64658608	64658718	-	100	80	87	---	---	---
hsa-mir-192	hsa-miR-192*	11	64658608	64658718	-	100	80	87	---	---	---
hsa-mir-194-2	hsa-miR-194	11	64658826	64658911	-	100	64	71	---	---	---
hsa-mir-194-2	hsa-miR-194*	11	64658826	64658911	-	100	64	71	---	---	---
hsa-mir-612	hsa-miR-612	11	65211928	65212028	+	100	16	23	---	---	---
hsa-mir-1261	hsa-miR-1261	11	90602288	90602370	-	100	71	78	---	---	---
hsa-mir-34b	hsa-miR-34b	11	111383662	111383746	+	100	50	57	---	---	---
hsa-mir-34b	hsa-miR-34b*	11	111383662	111383746	+	100	50	57	---	---	---
hsa-mir-34c	hsa-miR-34c-5p	11	111384163	111384240	+	100	13	20	---	---	---
hsa-mir-34c	hsa-miR-34c-3p	11	111384163	111384240	+	100	13	20	---	---	---
hsa-mir-125b-1	hsa-miR-125b	11	121970464	121970552	-	100	67	74	---	---	---
hsa-mir-125b-1	hsa-miR-125b-1*	11	121970464	121970552	-	100	67	74	---	---	---
hsa-let-7a-2	hsa-let-7a	11	122017229	122017301	-	100	61	68	---	---	---
hsa-let-7a-2	hsa-let-7a-2*	11	122017229	122017301	-	100	61	68	---	---	---
hsa-mir-100	hsa-miR-100	11	122022936	122023016	-	100	61	68	---	---	---
hsa-mir-100	hsa-miR-100*	11	122022936	122023016	-	100	61	68	---	---	---
hsa-mir-200c	hsa-miR-200c	12	7072861	7072929	+	100	44	51	---	---	---
hsa-mir-200c	hsa-miR-200c*	12	7072861	7072929	+	100	44	51	---	---	---
hsa-mir-141	hsa-miR-141	12	7073259	7073354	+	100	59	66	---	---	---
hsa-mir-141	hsa-miR-141*	12	7073259	7073354	+	100	59	66	---	---	---
hsa-mir-614	hsa-miR-614	12	13068762	13068852	+	100	54	61	---	---	---
hsa-mir-920	hsa-miR-920	12	24365354	24365429	+	100	51	58	---	---	---
hsa-mir-196a-2	hsa-miR-196a	12	54385521	54385631	+	100	25	32	---	---	---
hsa-mir-196a-2	hsa-miR-196a*	12	54385521	54385631	+	100	25	32	---	---	---
hsa-let-7i	hsa-let-7i	12	62997465	62997549	+	100	6	13	---	---	---
hsa-let-7i	hsa-let-7i*	12	62997465	62997549	+	100	6	13	---	---	---
hsa-mir-1279	hsa-miR-1279	12	69666936	69666998	-	100	41	48	---	---	---
hsa-mir-331	hsa-miR-331-5p	12	95702195	95702289	+	100	26	33	---	---	---
hsa-mir-331	hsa-miR-331-3p	12	95702195	95702289	+	100	26	33	---	---	---
hsa-mir-1251	hsa-miR-1251	12	97885686	97885756	+	100	5	12	---	---	---
hsa-mir-135a-2	hsa-miR-135a	12	97957589	97957689	+	100	23	30	---	---	---
hsa-mir-135a-2	hsa-miR-135a*	12	97957589	97957689	+	100	23	30	---	---	---
hsa-mir-1827	hsa-miR-1827	12	100583661	100583727	+	100	49	56	---	---	---
hsa-mir-320d-1	hsa-miR-320d	13	41301963	41302011	-	100	12	19	---	---	---
hsa-mir-16-1	hsa-miR-16	13	50623108	50623197	-	100	69	76	---	---	---
hsa-mir-16-1	hsa-miR-16-1*	13	50623108	50623197	-	100	69	76	---	---	---
hsa-mir-15a	hsa-miR-15a	13	50623254	50623337	-	100	63	70	---	---	---
hsa-mir-15a	hsa-miR-15a*	13	50623254	50623337	-	100	63	70	---	---	---
hsa-mir-759	hsa-miR-759	13	53384184	53384275	+	100	24	31	---	---	---
hsa-mir-1297	hsa-miR-1297	13	54886106	54886183	-	100	19	26	---	---	---
hsa-mir-622	hsa-miR-622	13	90883435	90883531	+	100	61	68	---	---	---
hsa-mir-17	hsa-miR-17	13	92002858	92002942	+	100	14	21	---	---	---
hsa-mir-17	hsa-miR-17*	13	92002858	92002942	+	100	14	21	---	---	---
hsa-mir-18a	hsa-miR-18a	13	92003004	92003075	+	100	6	13	---	---	---
hsa-mir-18a	hsa-miR-18a*	13	92003004	92003075	+	100	6	13	---	---	---
hsa-mir-19a	hsa-miR-19a	13	92003144	92003226	+	100	49	56	---	---	---
hsa-mir-19a	hsa-miR-19a*	13	92003144	92003226	+	100	49	56	---	---	---
hsa-mir-20a	hsa-miR-20a	13	92003318	92003389	+	100	8	15	---	---	---
hsa-mir-20a	hsa-miR-20a*	13	92003318	92003389	+	100	8	15	---	---	---
hsa-mir-19b-1	hsa-miR-19b	13	92003445	92003532	+	100	54	61	---	---	---
hsa-mir-19b-1	hsa-miR-19b-1*	13	92003445	92003532	+	100	54	61	---	---	---
hsa-mir-92a-1	hsa-miR-92a	13	92003567	92003645	+	100	48	55	---	---	---
hsa-mir-92a-1	hsa-miR-92a-1*	13	92003567	92003645	+	100	48	55	---	---	---
hsa-mir-548h-1	hsa-miR-548h	14	64561741	64561843	-	100	75	82	---	---	---
hsa-mir-1260	hsa-miR-1260	14	77732560	77732633	+	100	14	21	---	---	---
hsa-mir-345	hsa-miR-345	14	100774195	100774293	+	100	18	25	---	---	---
hsa-mir-493	hsa-miR-493	14	101335396	101335485	+	100	57	64	---	---	---
hsa-mir-493	hsa-miR-493*	14	101335396	101335485	+	100	57	64	---	---	---
hsa-mir-337	hsa-miR-337-5p	14	101340829	101340922	+	100	23	30	---	---	---
hsa-mir-337	hsa-miR-337-3p	14	101340829	101340922	+	100	23	30	---	---	---
hsa-mir-665	hsa-miR-665	14	101341369	101341441	+	100	43	50	---	---	---
hsa-mir-431	hsa-miR-431	14	101347343	101347457	+	100	20	27	---	---	---
hsa-mir-431	hsa-miR-431*	14	101347343	101347457	+	100	20	27	---	---	---
hsa-mir-433	hsa-miR-433	14	101348222	101348315	+	100	64	71	---	---	---
hsa-mir-127	hsa-miR-127-5p	14	101349315	101349412	+	100	23	30	---	---	---
hsa-mir-127	hsa-miR-127-3p	14	101349315	101349412	+	100	23	30	---	---	---
hsa-mir-432	hsa-miR-432	14	101350819	101350913	+	100	14	21	---	---	---
hsa-mir-432	hsa-miR-432*	14	101350819	101350913	+	100	14	21	---	---	---
hsa-mir-136	hsa-miR-136	14	101351038	101351120	+	100	15	22	---	---	---
hsa-mir-136	hsa-miR-136*	14	101351038	101351120	+	100	15	22	---	---	---
hsa-mir-370	hsa-miR-370	14	101377475	101377550	+	100	48	55	---	---	---
hsa-mir-379	hsa-miR-379	14	101488402	101488469	+	100	6	13	---	---	---
hsa-mir-379	hsa-miR-379*	14	101488402	101488469	+	100	6	13	---	---	---
hsa-mir-411	hsa-miR-411	14	101489661	101489757	+	100	16	23	---	---	---
hsa-mir-411	hsa-miR-411*	14	101489661	101489757	+	100	16	23	---	---	---
hsa-mir-299	hsa-miR-299-5p	14	101490130	101490193	+	100	7	14	---	---	---
hsa-mir-299	hsa-miR-299-3p	14	101490130	101490193	+	100	7	14	---	---	---
hsa-mir-380	hsa-miR-380	14	101491353	101491414	+	100	40	47	---	---	---
hsa-mir-380	hsa-miR-380*	14	101491353	101491414	+	100	40	47	---	---	---
hsa-mir-1197	hsa-miR-1197	14	101491900	101491988	+	100	57	64	---	---	---
hsa-mir-323	hsa-miR-323-5p	14	101492068	101492154	+	100	16	23	---	---	---
hsa-mir-323	hsa-miR-323-3p	14	101492068	101492154	+	100	16	23	---	---	---
hsa-mir-758	hsa-miR-758	14	101492356	101492444	+	100	52	59	---	---	---
hsa-mir-329-1	hsa-miR-329	14	101493121	101493201	+	100	50	57	---	---	---
hsa-mir-329-2	hsa-miR-329	14	101493436	101493520	+	100	52	59	---	---	---
hsa-mir-494	hsa-miR-494	14	101495970	101496051	+	100	48	55	---	---	---
hsa-mir-543	hsa-miR-543	14	101498323	101498401	+	100	47	54	---	---	---
hsa-mir-495	hsa-miR-495	14	101500091	101500173	+	100	50	57	---	---	---
hsa-mir-376c	hsa-miR-376c	14	101506026	101506092	+	100	43	50	---	---	---
hsa-mir-376a-2	hsa-miR-376a	14	101506405	101506485	+	100	50	57	---	---	---
hsa-mir-376a-2	hsa-miR-376a*	14	101506405	101506485	+	100	50	57	---	---	---
hsa-mir-654	hsa-miR-654-5p	14	101506555	101506636	+	100	16	23	---	---	---
hsa-mir-654	hsa-miR-654-3p	14	101506555	101506636	+	100	16	23	---	---	---
hsa-mir-376b	hsa-miR-376b	14	101506772	101506872	+	100	62	69	---	---	---
hsa-mir-376a-1	hsa-miR-376a	14	101507118	101507186	+	100	44	51	---	---	---
hsa-mir-376a-1	hsa-miR-376a*	14	101507118	101507186	+	100	44	51	---	---	---
hsa-mir-300	hsa-miR-300	14	101507699	101507782	+	100	52	59	---	---	---
hsa-mir-1185-1	hsa-miR-1185	14	101509313	101509399	+	100	15	22	---	---	---
hsa-mir-1185-2	hsa-miR-1185	14	101510534	101510620	+	100	15	22	---	---	---
hsa-mir-381	hsa-miR-381	14	101512256	101512331	+	100	49	56	---	---	---
hsa-mir-487b	hsa-miR-487b	14	101512791	101512875	+	100	51	58	---	---	---
hsa-mir-539	hsa-miR-539	14	101513657	101513735	+	100	9	16	---	---	---
hsa-mir-889	hsa-miR-889	14	101514237	101514316	+	100	49	56	---	---	---
hsa-mir-544	hsa-miR-544	14	101514994	101515085	+	100	55	62	---	---	---
hsa-mir-655	hsa-miR-655	14	101515886	101515983	+	100	61	68	---	---	---
hsa-mir-487a	hsa-miR-487a	14	101518782	101518862	+	100	49	56	---	---	---
hsa-mir-382	hsa-miR-382	14	101520642	101520718	+	100	11	18	---	---	---
hsa-mir-134	hsa-miR-134	14	101521023	101521096	+	100	8	15	---	---	---
hsa-mir-668	hsa-miR-668	14	101521594	101521660	+	100	43	50	---	---	---
hsa-mir-485	hsa-miR-485-5p	14	101521755	101521828	+	100	9	16	---	---	---
hsa-mir-485	hsa-miR-485-3p	14	101521755	101521828	+	100	9	16	---	---	---
hsa-mir-453	hsa-miR-453	14	101522526	101522606	+	100	44	51	---	---	---
hsa-mir-154	hsa-miR-154	14	101526091	101526175	+	100	15	22	---	---	---
hsa-mir-154	hsa-miR-154*	14	101526091	101526175	+	100	15	22	---	---	---
hsa-mir-496	hsa-miR-496	14	101526909	101527011	+	100	56	63	---	---	---
hsa-mir-377	hsa-miR-377	14	101528386	101528455	+	100	45	52	---	---	---
hsa-mir-377	hsa-miR-377*	14	101528386	101528455	+	100	45	52	---	---	---
hsa-mir-541	hsa-miR-541	14	101530831	101530915	+	100	54	61	---	---	---
hsa-mir-541	hsa-miR-541*	14	101530831	101530915	+	100	54	61	---	---	---
hsa-mir-409	hsa-miR-409-5p	14	101531636	101531715	+	100	15	22	---	---	---
hsa-mir-409	hsa-miR-409-3p	14	101531636	101531715	+	100	15	22	---	---	---
hsa-mir-412	hsa-miR-412	14	101531783	101531874	+	100	54	61	---	---	---
hsa-mir-369	hsa-miR-369-5p	14	101531934	101532004	+	100	9	16	---	---	---
hsa-mir-369	hsa-miR-369-3p	14	101531934	101532004	+	100	9	16	---	---	---
hsa-mir-410	hsa-miR-410	14	101532248	101532328	+	100	50	57	---	---	---
hsa-mir-656	hsa-miR-656	14	101533060	101533138	+	100	43	50	---	---	---
hsa-mir-1247	hsa-miR-1247	14	102026623	102026759	-	100	90	97	---	---	---
hsa-mir-203	hsa-miR-203	14	104583741	104583851	+	100	65	72	---	---	---
hsa-mir-1268	hsa-miR-1268	15	22513228	22513280	-	100	41	48	---	---	---
hsa-mir-422a	hsa-miR-422a	15	64163128	64163218	-	100	74	81	---	---	---
hsa-mir-631	hsa-miR-631	15	75645951	75646026	-	100	53	60	---	---	---
hsa-mir-184	hsa-miR-184	15	79502129	79502213	+	100	53	60	---	---	---
hsa-mir-549	hsa-miR-549	15	81134318	81134414	-	100	29	36	---	---	---
hsa-mir-1179	hsa-miR-1179	15	89151337	89151428	+	100	15	22	---	---	---
hsa-mir-7-2	hsa-miR-7	15	89155055	89155165	+	100	32	39	---	---	---
hsa-mir-7-2	hsa-miR-7-2*	15	89155055	89155165	+	100	32	39	---	---	---
hsa-mir-9-3	hsa-miR-9	15	89911247	89911337	+	100	16	23	---	---	---
hsa-mir-9-3	hsa-miR-9*	15	89911247	89911337	+	100	16	23	---	---	---
hsa-mir-662	hsa-miR-662	16	820182	820277	+	100	61	68	---	---	---
hsa-mir-940	hsa-miR-940	16	2321747	2321841	+	100	60	67	---	---	---
hsa-mir-548h-2	hsa-miR-548h	16	11400296	11400384	-	100	66	73	---	---	---
hsa-mir-193b	hsa-miR-193b	16	14397823	14397906	+	100	51	58	---	---	---
hsa-mir-193b	hsa-miR-193b*	16	14397823	14397906	+	100	51	58	---	---	---
hsa-mir-365-1	hsa-miR-365	16	14403141	14403228	+	100	56	63	---	---	---
hsa-mir-365-1	hsa-miR-365*	16	14403141	14403228	+	100	56	63	---	---	---
hsa-mir-1826	hsa-miR-1826	16	33965507	33965592	+	100	1	8	---	---	---
hsa-mir-138-2	hsa-miR-138	16	56892429	56892513	+	100	10	17	---	---	---
hsa-mir-138-2	hsa-miR-138-2*	16	56892429	56892513	+	100	10	17	---	---	---
hsa-mir-1538	hsa-miR-1538	16	69599710	69599771	-	100	16	23	---	---	---
hsa-mir-22	hsa-miR-22	17	1617196	1617281	-	100	26	33	---	---	---
hsa-mir-22	hsa-miR-22*	17	1617196	1617281	-	100	26	33	---	---	---
hsa-mir-132	hsa-miR-132	17	1953201	1953302	-	100	36	43	---	---	---
hsa-mir-132	hsa-miR-132*	17	1953201	1953302	-	100	36	43	---	---	---
hsa-mir-212	hsa-miR-212	17	1953564	1953674	-	100	33	40	---	---	---
hsa-mir-1253	hsa-miR-1253	17	2651371	2651476	-	100	75	82	---	---	---
hsa-mir-195	hsa-miR-195	17	6920933	6921020	-	100	66	73	---	---	---
hsa-mir-195	hsa-miR-195*	17	6920933	6921020	-	100	66	73	---	---	---
hsa-mir-497	hsa-miR-497	17	6921229	6921341	-	100	82	89	---	---	---
hsa-mir-497	hsa-miR-497*	17	6921229	6921341	-	100	82	89	---	---	---
hsa-mir-324	hsa-miR-324-5p	17	7126615	7126698	-	100	61	68	---	---	---
hsa-mir-324	hsa-miR-324-3p	17	7126615	7126698	-	100	61	68	---	---	---
hsa-mir-451	hsa-miR-451	17	27188386	27188458	-	100	49	56	---	---	---
hsa-mir-144	hsa-miR-144	17	27188550	27188636	-	100	28	35	---	---	---
hsa-mir-144	hsa-miR-144*	17	27188550	27188636	-	100	28	35	---	---	---
hsa-mir-193a	hsa-miR-193a-5p	17	29887014	29887102	+	100	21	28	---	---	---
hsa-mir-193a	hsa-miR-193a-3p	17	29887014	29887102	+	100	21	28	---	---	---
hsa-mir-2117	hsa-miR-2117	17	41522173	41522253	+	100	51	58	---	---	---
hsa-mir-142	hsa-miR-142-5p	17	56408592	56408679	-	100	65	72	---	---	---
hsa-mir-142	hsa-miR-142-3p	17	56408592	56408679	-	100	65	72	---	---	---
hsa-mir-21	hsa-miR-21	17	57918626	57918698	+	100	8	15	---	---	---
hsa-mir-21	hsa-miR-21*	17	57918626	57918698	+	100	8	15	---	---	---
hsa-mir-633	hsa-miR-633	17	61021575	61021673	+	100	61	68	---	---	---
hsa-mir-548d-2	hsa-miR-548d-5p	17	65467604	65467701	-	100	66	73	---	---	---
hsa-mir-548d-2	hsa-miR-548d-3p	17	65467604	65467701	-	100	66	73	---	---	---
hsa-mir-133a-1	hsa-miR-133a	18	19405658	19405746	-	100	29	36	---	---	---
hsa-mir-1-2	hsa-miR-1	18	19408964	19409049	-	100	26	33	---	---	---
hsa-mir-320c-2	hsa-miR-320c	18	21901649	21901699	+	100	31	38	---	---	---
hsa-mir-302f	hsa-miR-302f	18	27878875	27878926	+	100	27	34	---	---	---
hsa-mir-187	hsa-miR-187	18	33484780	33484889	-	100	32	39	---	---	---
hsa-mir-187	hsa-miR-187*	18	33484780	33484889	-	100	32	39	---	---	---
hsa-mir-924	hsa-miR-924	18	37202086	37202139	-	100	43	50	---	---	---
hsa-mir-1539	hsa-miR-1539	18	47013742	47013792	+	100	30	37	---	---	---
hsa-mir-122	hsa-miR-122	18	56118305	56118390	+	100	15	22	---	---	---
hsa-mir-122	hsa-miR-122*	18	56118305	56118390	+	100	15	22	---	---	---
hsa-mir-7-3	hsa-miR-7	19	4770681	4770791	+	100	31	38	---	---	---
hsa-mir-220b	hsa-miR-220b	19	6495958	6496045	+	100	11	18	---	---	---
hsa-mir-199a-1	hsa-miR-199a-5p	19	10928101	10928172	-	100	59	66	---	---	---
hsa-mir-199a-1	hsa-miR-199a-3p	19	10928101	10928172	-	100	59	66	---	---	---
hsa-mir-24-2	hsa-miR-24	19	13947100	13947173	-	100	17	24	---	---	---
hsa-mir-24-2	hsa-miR-24-2*	19	13947100	13947173	-	100	17	24	---	---	---
hsa-mir-27a	hsa-miR-27a	19	13947253	13947331	-	100	21	28	---	---	---
hsa-mir-27a	hsa-miR-27a*	19	13947253	13947331	-	100	21	28	---	---	---
hsa-mir-23a	hsa-miR-23a	19	13947400	13947473	-	100	22	29	---	---	---
hsa-mir-23a	hsa-miR-23a*	19	13947400	13947473	-	100	22	29	---	---	---
hsa-mir-181c	hsa-miR-181c	19	13985512	13985622	+	100	27	34	---	---	---
hsa-mir-181c	hsa-miR-181c*	19	13985512	13985622	+	100	27	34	---	---	---
hsa-mir-181d	hsa-miR-181d	19	13985688	13985825	+	100	36	43	---	---	---
hsa-mir-1470	hsa-miR-1470	19	15560358	15560419	+	100	1	8	---	---	---
hsa-mir-769	hsa-miR-769-5p	19	46522189	46522307	+	100	30	37	---	---	---
hsa-mir-769	hsa-miR-769-3p	19	46522189	46522307	+	100	30	37	---	---	---
hsa-mir-220c	hsa-miR-220c	19	49063528	49063611	-	100	66	73	---	---	---
hsa-mir-150	hsa-miR-150	19	50004041	50004125	-	100	62	69	---	---	---
hsa-mir-150	hsa-miR-150*	19	50004041	50004125	-	100	62	69	---	---	---
hsa-mir-99b	hsa-miR-99b	19	52195864	52195934	+	100	7	14	---	---	---
hsa-mir-99b	hsa-miR-99b*	19	52195864	52195934	+	100	7	14	---	---	---
hsa-let-7e	hsa-let-7e	19	52196038	52196117	+	100	8	15	---	---	---
hsa-let-7e	hsa-let-7e*	19	52196038	52196117	+	100	8	15	---	---	---
hsa-mir-125a	hsa-miR-125a-5p	19	52196506	52196592	+	100	15	22	---	---	---
hsa-mir-125a	hsa-miR-125a-3p	19	52196506	52196592	+	100	15	22	---	---	---
hsa-mir-1323	hsa-miR-1323	19	54175221	54175294	+	100	11	18	---	---	---
hsa-mir-498	hsa-miR-498	19	54177450	54177574	+	100	34	41	---	---	---
hsa-mir-520e	hsa-miR-520e	19	54178964	54179051	+	100	54	61	---	---	---
hsa-mir-519e	hsa-miR-519e	19	54183193	54183277	+	100	52	59	---	---	---
hsa-mir-519e	hsa-miR-519e*	19	54183193	54183277	+	100	52	59	---	---	---
hsa-mir-520f	hsa-miR-520f	19	54185412	54185499	+	100	55	62	---	---	---
hsa-mir-519c	hsa-miR-519c-5p	19	54189722	54189809	+	100	16	23	---	---	---
hsa-mir-519c	hsa-miR-519c-3p	19	54189722	54189809	+	100	16	23	---	---	---
hsa-mir-1283-1	hsa-miR-1283	19	54191734	54191821	+	100	14	21	---	---	---
hsa-mir-520a	hsa-miR-520a-5p	19	54194134	54194219	+	100	15	22	---	---	---
hsa-mir-520a	hsa-miR-520a-3p	19	54194134	54194219	+	100	15	22	---	---	---
hsa-mir-526b	hsa-miR-526b	19	54197646	54197729	+	100	14	21	---	---	---
hsa-mir-526b	hsa-miR-526b*	19	54197646	54197729	+	100	14	21	---	---	---
hsa-mir-519b	hsa-miR-519b-5p	19	54198466	54198547	+	100	13	20	---	---	---
hsa-mir-519b	hsa-miR-519b-3p	19	54198466	54198547	+	100	13	20	---	---	---
hsa-mir-525	hsa-miR-525-5p	19	54200786	54200871	+	100	15	22	---	---	---
hsa-mir-525	hsa-miR-525-3p	19	54200786	54200871	+	100	15	22	---	---	---
hsa-mir-523	hsa-miR-523	19	54201638	54201725	+	100	53	60	---	---	---
hsa-mir-523	hsa-miR-523*	19	54201638	54201725	+	100	53	60	---	---	---
hsa-mir-518f	hsa-miR-518f	19	54203268	54203355	+	100	53	60	---	---	---
hsa-mir-518f	hsa-miR-518f*	19	54203268	54203355	+	100	53	60	---	---	---
hsa-mir-520b	hsa-miR-520b	19	54204480	54204541	+	100	41	48	---	---	---
hsa-mir-518b	hsa-miR-518b	19	54205990	54206073	+	100	51	58	---	---	---
hsa-mir-526a-1	hsa-miR-526a	19	54209505	54209590	+	100	15	22	---	---	---
hsa-mir-520c	hsa-miR-520c-5p	19	54210706	54210793	+	100	16	23	---	---	---
hsa-mir-520c	hsa-miR-520c-3p	19	54210706	54210793	+	100	16	23	---	---	---
hsa-mir-518c	hsa-miR-518c	19	54211988	54212089	+	100	62	69	---	---	---
hsa-mir-518c	hsa-miR-518c*	19	54211988	54212089	+	100	62	69	---	---	---
hsa-mir-524	hsa-miR-524-5p	19	54214255	54214342	+	100	16	23	---	---	---
hsa-mir-524	hsa-miR-524-3p	19	54214255	54214342	+	100	16	23	---	---	---
hsa-mir-517a	hsa-miR-517a	19	54215521	54215608	+	100	54	61	---	---	---
hsa-mir-517a	hsa-miR-517*	19	54215521	54215608	+	100	54	61	---	---	---
hsa-mir-519d	hsa-miR-519d	19	54216600	54216688	+	100	54	61	---	---	---
hsa-mir-521-2	hsa-miR-521	19	54219847	54219934	+	100	54	61	---	---	---
hsa-mir-520d	hsa-miR-520d-5p	19	54223349	54223436	+	100	16	23	---	---	---
hsa-mir-520d	hsa-miR-520d-3p	19	54223349	54223436	+	100	16	23	---	---	---
hsa-mir-520g	hsa-miR-520g	19	54225419	54225509	+	100	55	62	---	---	---
hsa-mir-516b-2	hsa-miR-516b	19	54228695	54228780	+	100	16	23	---	---	---
hsa-mir-516b-2	hsa-miR-516b*	19	54228695	54228780	+	100	16	23	---	---	---
hsa-mir-526a-2	hsa-miR-526a	19	54230175	54230240	+	100	7	14	---	---	---
hsa-mir-518e	hsa-miR-518e	19	54233091	54233179	+	100	25	32	---	---	---
hsa-mir-518e	hsa-miR-518e*	19	54233091	54233179	+	100	25	32	---	---	---
hsa-mir-518a-1	hsa-miR-518a-5p	19	54234259	54234344	+	100	14	21	---	---	---
hsa-mir-518a-1	hsa-miR-518a-3p	19	54234259	54234344	+	100	14	21	---	---	---
hsa-mir-518d	hsa-miR-518d-5p	19	54238130	54238217	+	100	16	23	---	---	---
hsa-mir-518d	hsa-miR-518d-3p	19	54238130	54238217	+	100	16	23	---	---	---
hsa-mir-516b-1	hsa-miR-516b	19	54240098	54240188	+	100	16	23	---	---	---
hsa-mir-516b-1	hsa-miR-516b*	19	54240098	54240188	+	100	16	23	---	---	---
hsa-mir-518a-2	hsa-miR-518a-5p	19	54242586	54242673	+	100	16	23	---	---	---
hsa-mir-518a-2	hsa-miR-518a-3p	19	54242586	54242673	+	100	16	23	---	---	---
hsa-mir-517c	hsa-miR-517c	19	54244566	54244661	+	100	57	64	---	---	---
hsa-mir-517c	hsa-miR-517*	19	54244566	54244661	+	100	57	64	---	---	---
hsa-mir-520h	hsa-miR-520h	19	54245765	54245853	+	100	55	62	---	---	---
hsa-mir-521-1	hsa-miR-521	19	54251889	54251976	+	100	54	61	---	---	---
hsa-mir-522	hsa-miR-522	19	54254464	54254551	+	100	54	61	---	---	---
hsa-mir-522	hsa-miR-522*	19	54254464	54254551	+	100	54	61	---	---	---
hsa-mir-519a-1	hsa-miR-519a	19	54255650	54255735	+	100	53	60	---	---	---
hsa-mir-519a-1	hsa-miR-519a*	19	54255650	54255735	+	100	53	60	---	---	---
hsa-mir-527	hsa-miR-527	19	54257271	54257356	+	100	14	21	---	---	---
hsa-mir-516a-1	hsa-miR-516a-5p	19	54259994	54260084	+	100	16	23	---	---	---
hsa-mir-516a-1	hsa-miR-516a-3p	19	54259994	54260084	+	100	16	23	---	---	---
hsa-mir-1283-2	hsa-miR-1283	19	54261485	54261572	+	100	14	21	---	---	---
hsa-mir-516a-2	hsa-miR-516a-5p	19	54264386	54264476	+	100	16	23	---	---	---
hsa-mir-516a-2	hsa-miR-516a-3p	19	54264386	54264476	+	100	16	23	---	---	---
hsa-mir-519a-2	hsa-miR-519a	19	54265597	54265684	+	100	54	61	---	---	---
hsa-mir-519a-2	hsa-miR-519a*	19	54265597	54265684	+	100	54	61	---	---	---
hsa-mir-371	hsa-miR-371-5p	19	54290928	54290995	+	100	6	13	---	---	---
hsa-mir-371	hsa-miR-371-3p	19	54290928	54290995	+	100	6	13	---	---	---
hsa-mir-372	hsa-miR-372	19	54291143	54291210	+	100	42	49	---	---	---
hsa-mir-373	hsa-miR-373	19	54291958	54292027	+	100	44	51	---	---	---
hsa-mir-373	hsa-miR-373*	19	54291958	54292027	+	100	44	51	---	---	---
hsa-mir-1274b	hsa-miR-1274b	19	58024374	58024441	-	100	46	53	---	---	---
hsa-mir-217	hsa-miR-217	2	56210101	56210211	-	100	69	76	---	---	---
hsa-mir-216a	hsa-miR-216a	2	56216084	56216194	-	100	85	92	---	---	---
hsa-mir-216b	hsa-miR-216b	2	56227848	56227930	-	100	65	72	---	---	---
hsa-mir-1285-2	hsa-miR-1285	2	70480049	70480137	-	100	30	37	---	---	---
hsa-mir-1302-3	hsa-miR-1302	2	114340535	114340673	-	100	59	66	---	---	---
hsa-mir-1246	hsa-miR-1246	2	177465707	177465780	-	100	56	63	---	---	---
hsa-mir-1302-4	hsa-miR-1302	2	208133998	208134148	-	100	67	74	---	---	---
hsa-mir-375	hsa-miR-375	2	219866366	219866430	-	100	18	25	---	---	---
hsa-mir-1471	hsa-miR-1471	2	232756951	232757008	-	100	50	57	---	---	---
hsa-mir-663	hsa-miR-663	20	26188821	26188914	-	100	72	79	---	---	---
hsa-mir-1259	hsa-miR-1259	20	47896846	47896957	+	100	16	23	---	---	---
hsa-mir-645	hsa-miR-645	20	49202322	49202416	+	100	61	68	---	---	---
hsa-mir-296	hsa-miR-296-5p	20	57392669	57392749	-	100	60	67	---	---	---
hsa-mir-296	hsa-miR-296-3p	20	57392669	57392749	-	100	60	67	---	---	---
hsa-mir-298	hsa-miR-298	20	57393280	57393368	-	100	71	78	---	---	---
hsa-mir-646	hsa-miR-646	20	58883531	58883625	+	100	61	68	---	---	---
hsa-mir-124-3	hsa-miR-124	20	61809851	61809938	+	100	53	60	---	---	---
hsa-mir-124-3	hsa-miR-124*	20	61809851	61809938	+	100	53	60	---	---	---
hsa-mir-155	hsa-miR-155	21	26946291	26946356	+	100	4	11	---	---	---
hsa-mir-155	hsa-miR-155*	21	26946291	26946356	+	100	4	11	---	---	---
hsa-mir-802	hsa-miR-802	21	37093012	37093106	+	100	18	25	---	---	---
hsa-mir-659	hsa-miR-659	22	38243684	38243781	-	100	77	84	---	---	---
hsa-mir-563	hsa-miR-563	3	15915277	15915356	+	100	52	59	---	---	---
hsa-mir-138-1	hsa-miR-138	3	44155703	44155802	+	100	23	30	---	---	---
hsa-mir-138-1	hsa-miR-138-1*	3	44155703	44155802	+	100	23	30	---	---	---
hsa-mir-135a-1	hsa-miR-135a	3	52328234	52328324	-	100	67	74	---	---	---
hsa-mir-135a-1	hsa-miR-135a*	3	52328234	52328324	-	100	67	74	---	---	---
hsa-mir-1324	hsa-miR-1324	3	75679913	75680009	+	100	61	68	---	---	---
hsa-mir-1263	hsa-miR-1263	3	163889258	163889344	-	100	67	74	---	---	---
hsa-mir-720	hsa-miR-720	3	164059128	164059238	+	100	27	34	---	---	---
hsa-mir-551b	hsa-miR-551b	3	168269641	168269737	+	100	61	68	---	---	---
hsa-mir-551b	hsa-miR-551b*	3	168269641	168269737	+	100	61	68	---	---	---
hsa-mir-548i-2	hsa-miR-548i	4	9557788	9557937	-	100	104	111	---	---	---
hsa-mir-573	hsa-miR-573	4	24521814	24521913	-	100	77	84	---	---	---
hsa-mir-1255b-1	hsa-miR-1255b	4	36427987	36428050	-	100	54	61	---	---	---
hsa-mir-1269	hsa-miR-1269	4	67142541	67142646	+	100	67	74	---	---	---
hsa-mir-367	hsa-miR-367	4	113569029	113569097	-	100	18	25	---	---	---
hsa-mir-367	hsa-miR-367*	4	113569029	113569097	-	100	18	25	---	---	---
hsa-mir-302d	hsa-miR-302d	4	113569159	113569227	-	100	18	25	---	---	---
hsa-mir-302d	hsa-miR-302d*	4	113569159	113569227	-	100	18	25	---	---	---
hsa-mir-302a	hsa-miR-302a	4	113569338	113569407	-	100	19	26	---	---	---
hsa-mir-302a	hsa-miR-302a*	4	113569338	113569407	-	100	19	26	---	---	---
hsa-mir-302c	hsa-miR-302c	4	113569518	113569586	-	100	19	26	---	---	---
hsa-mir-302c	hsa-miR-302c*	4	113569518	113569586	-	100	19	26	---	---	---
hsa-mir-302b	hsa-miR-302b	4	113569640	113569713	-	100	45	52	---	---	---
hsa-mir-302b	hsa-miR-302b*	4	113569640	113569713	-	100	45	52	---	---	---
hsa-mir-1973	hsa-miR-1973	4	117220880	117220924	+	100	26	33	---	---	---
hsa-mir-2054	hsa-miR-2054	4	126428413	126428462	+	100	1	8	---	---	---
hsa-mir-548g	hsa-miR-548g	4	148265780	148265869	-	100	29	36	---	---	---
hsa-mir-1979	hsa-miR-1979	4	166321813	166321889	-	100	63	70	---	---	---
hsa-mir-1305	hsa-miR-1305	4	183090445	183090531	+	100	51	58	---	---	---
hsa-mir-1274a	hsa-miR-1274a	5	41475733	41475804	+	100	4	11	---	---	---
hsa-mir-9-2	hsa-miR-9	5	87962670	87962757	-	100	65	72	---	---	---
hsa-mir-9-2	hsa-miR-9*	5	87962670	87962757	-	100	65	72	---	---	---
hsa-mir-583	hsa-miR-583	5	95414841	95414916	+	100	16	23	---	---	---
hsa-mir-886	hsa-miR-886-5p	5	135416176	135416297	-	100	104	111	---	---	---
hsa-mir-886	hsa-miR-886-3p	5	135416176	135416297	-	100	104	111	---	---	---
hsa-mir-143	hsa-miR-143	5	148808480	148808586	+	100	61	68	---	---	---
hsa-mir-143	hsa-miR-143*	5	148808480	148808586	+	100	61	68	---	---	---
hsa-mir-145	hsa-miR-145	5	148810208	148810296	+	100	16	23	---	---	---
hsa-mir-145	hsa-miR-145*	5	148810208	148810296	+	100	16	23	---	---	---
hsa-mir-1303	hsa-miR-1303	5	154065335	154065421	+	100	52	59	---	---	---
hsa-mir-146a	hsa-miR-146a	5	159912358	159912457	+	100	21	28	---	---	---
hsa-mir-146a	hsa-miR-146a*	5	159912358	159912457	+	100	21	28	---	---	---
hsa-mir-548a-1	hsa-miR-548a-3p	6	18572014	18572111	+	100	25	32	---	---	---
hsa-mir-548a-1	hsa-miR-548a-5p	6	18572014	18572111	+	100	25	32	---	---	---
hsa-mir-219-1	hsa-miR-219-5p	6	33175611	33175721	+	100	21	28	---	---	---
hsa-mir-219-1	hsa-miR-219-1-3p	6	33175611	33175721	+	100	21	28	---	---	---
hsa-mir-1275	hsa-miR-1275	6	33967748	33967828	-	100	56	63	---	---	---
hsa-mir-206	hsa-miR-206	6	52009146	52009232	+	100	53	60	---	---	---
hsa-mir-133b	hsa-miR-133b	6	52013720	52013839	+	100	66	73	---	---	---
hsa-mir-30a	hsa-miR-30a	6	72113253	72113324	-	100	59	66	---	---	---
hsa-mir-30a	hsa-miR-30a*	6	72113253	72113324	-	100	59	66	---	---	---
hsa-mir-2113	hsa-miR-2113	6	98472406	98472497	+	100	56	63	---	---	---
hsa-mir-587	hsa-miR-587	6	107231999	107232095	+	100	16	23	---	---	---
hsa-mir-588	hsa-miR-588	6	126805776	126805859	+	100	16	23	---	---	---
hsa-mir-548a-2	hsa-miR-548a-3p	6	135560297	135560394	+	100	24	31	---	---	---
hsa-mir-548a-2	hsa-miR-548a-5p	6	135560297	135560394	+	100	24	31	---	---	---
hsa-mir-1202	hsa-miR-1202	6	156267930	156268013	+	100	13	20	---	---	---
hsa-mir-1302-6	hsa-miR-1302	7	18166842	18166932	-	100	28	35	---	---	---
hsa-mir-148a	hsa-miR-148a	7	25989538	25989606	-	100	18	25	---	---	---
hsa-mir-148a	hsa-miR-148a*	7	25989538	25989606	-	100	18	25	---	---	---
hsa-mir-548o	hsa-miR-548o	7	102046188	102046302	-	100	21	28	---	---	---
hsa-mir-129-1	hsa-miR-129-5p	7	127847924	127847996	+	100	5	12	---	---	---
hsa-mir-129-1	hsa-miR-129*	7	127847924	127847996	+	100	5	12	---	---	---
hsa-mir-182	hsa-miR-182	7	129410222	129410332	-	100	81	88	---	---	---
hsa-mir-182	hsa-miR-182*	7	129410222	129410332	-	100	81	88	---	---	---
hsa-mir-96	hsa-miR-96	7	129414531	129414609	-	100	63	70	---	---	---
hsa-mir-96	hsa-miR-96*	7	129414531	129414609	-	100	63	70	---	---	---
hsa-mir-183	hsa-miR-183	7	129414744	129414854	-	100	77	84	---	---	---
hsa-mir-183	hsa-miR-183*	7	129414744	129414854	-	100	77	84	---	---	---
hsa-mir-29a	hsa-miR-29a	7	130561505	130561569	-	100	16	23	---	---	---
hsa-mir-29a	hsa-miR-29a*	7	130561505	130561569	-	100	16	23	---	---	---
hsa-mir-29b-1	hsa-miR-29b	7	130562217	130562298	-	100	24	31	---	---	---
hsa-mir-29b-1	hsa-miR-29b-1*	7	130562217	130562298	-	100	24	31	---	---	---
hsa-mir-548f-4	hsa-miR-548f	7	147075108	147075213	-	100	36	43	---	---	---
hsa-mir-1975	hsa-miR-1975	7	148638579	148638654	+	100	51	58	---	---	---
hsa-mir-596	hsa-miR-596	8	1765396	1765473	+	100	16	23	---	---	---
hsa-mir-124-1	hsa-miR-124	8	9760897	9760982	-	100	26	33	---	---	---
hsa-mir-124-1	hsa-miR-124*	8	9760897	9760982	-	100	26	33	---	---	---
hsa-mir-320a	hsa-miR-320a	8	22102474	22102556	-	100	28	35	---	---	---
hsa-mir-548h-4	hsa-miR-548h	8	26906369	26906480	-	100	88	95	---	---	---
hsa-mir-124-2	hsa-miR-124	8	65291705	65291814	+	100	62	69	---	---	---
hsa-mir-124-2	hsa-miR-124*	8	65291705	65291814	+	100	62	69	---	---	---
hsa-mir-2052	hsa-miR-2052	8	75617927	75617982	+	100	2	9	---	---	---
hsa-mir-599	hsa-miR-599	8	100548863	100548958	-	100	28	35	---	---	---
hsa-mir-875	hsa-miR-875-5p	8	100549013	100549089	-	100	59	66	---	---	---
hsa-mir-875	hsa-miR-875-3p	8	100549013	100549089	-	100	59	66	---	---	---
hsa-mir-548a-3	hsa-miR-548a-3p	8	105496596	105496693	-	100	66	73	---	---	---
hsa-mir-548a-3	hsa-miR-548a-5p	8	105496596	105496693	-	100	66	73	---	---	---
hsa-mir-2053	hsa-miR-2053	8	113655721	113655812	+	100	61	68	---	---	---
hsa-mir-1204	hsa-miR-1204	8	128808207	128808274	+	100	4	11	---	---	---
hsa-mir-1205	hsa-miR-1205	8	128972878	128972941	+	100	8	15	---	---	---
hsa-mir-1206	hsa-miR-1206	8	129021143	129021202	+	100	4	11	---	---	---
hsa-mir-1207	hsa-miR-1207-5p	8	129061397	129061484	+	100	8	15	---	---	---
hsa-mir-1207	hsa-miR-1207-3p	8	129061397	129061484	+	100	8	15	---	---	---
hsa-mir-1208	hsa-miR-1208	8	129162361	129162434	+	100	12	19	---	---	---
hsa-mir-30b	hsa-miR-30b	8	135812762	135812850	-	100	65	72	---	---	---
hsa-mir-30b	hsa-miR-30b*	8	135812762	135812850	-	100	65	72	---	---	---
hsa-mir-30d	hsa-miR-30d	8	135817118	135817188	-	100	58	65	---	---	---
hsa-mir-30d	hsa-miR-30d*	8	135817118	135817188	-	100	58	65	---	---	---
hsa-mir-31	hsa-miR-31	9	21512113	21512184	-	100	57	64	---	---	---
hsa-mir-31	hsa-miR-31*	9	21512113	21512184	-	100	57	64	---	---	---
hsa-mir-876	hsa-miR-876-5p	9	28863623	28863704	-	100	64	71	---	---	---
hsa-mir-876	hsa-miR-876-3p	9	28863623	28863704	-	100	64	71	---	---	---
hsa-mir-873	hsa-miR-873	9	28888876	28888953	-	100	60	67	---	---	---
hsa-mir-1299	hsa-miR-1299	9	69002238	69002321	-	100	63	70	---	---	---
hsa-let-7a-1	hsa-let-7a	9	96938238	96938318	+	100	6	13	---	---	---
hsa-let-7a-1	hsa-let-7a*	9	96938238	96938318	+	100	6	13	---	---	---
hsa-let-7f-1	hsa-let-7f	9	96938628	96938715	+	100	7	14	---	---	---
hsa-let-7f-1	hsa-let-7f-1*	9	96938628	96938715	+	100	7	14	---	---	---
hsa-let-7d	hsa-let-7d	9	96941115	96941202	+	100	8	15	---	---	---
hsa-let-7d	hsa-let-7d*	9	96941115	96941202	+	100	8	15	---	---	---
hsa-mir-1302-8	hsa-miR-1302	9	100125835	100125963	-	100	56	63	---	---	---
hsa-mir-147	hsa-miR-147	9	123007256	123007328	-	100	19	26	---	---	---
hsa-mir-181a-2	hsa-miR-181a	9	127454720	127454830	+	100	39	46	---	---	---
hsa-mir-181a-2	hsa-miR-181a-2*	9	127454720	127454830	+	100	39	46	---	---	---
hsa-mir-181b-2	hsa-miR-181b	9	127455988	127456077	+	100	16	23	---	---	---
hsa-mir-199b	hsa-miR-199b-5p	9	131006999	131007109	-	100	78	85	---	---	---
hsa-mir-199b	hsa-miR-199b-3p	9	131006999	131007109	-	100	78	85	---	---	---
hsa-mir-219-2	hsa-miR-219-5p	9	131154896	131154993	-	100	72	79	---	---	---
hsa-mir-219-2	hsa-miR-219-2-3p	9	131154896	131154993	-	100	72	79	---	---	---
hsa-mir-651	hsa-miR-651	X	8095005	8095102	+	100	16	23	---	---	---
hsa-mir-1308	hsa-miR-1308	X	22080258	22080312	-	100	43	50	---	---	---
hsa-mir-221	hsa-miR-221	X	45605584	45605694	-	100	39	46	---	---	---
hsa-mir-221	hsa-miR-221*	X	45605584	45605694	-	100	39	46	---	---	---
hsa-mir-222	hsa-miR-222	X	45606420	45606530	-	100	35	42	---	---	---
hsa-mir-222	hsa-miR-222*	X	45606420	45606530	-	100	35	42	---	---	---
hsa-mir-1468	hsa-miR-1468	X	63005881	63005967	-	100	67	74	---	---	---
hsa-mir-223	hsa-miR-223	X	65238711	65238821	+	100	68	75	---	---	---
hsa-mir-223	hsa-miR-223*	X	65238711	65238821	+	100	68	75	---	---	---
hsa-mir-421	hsa-miR-421	X	73438211	73438296	-	100	31	38	---	---	---
hsa-mir-374b	hsa-miR-374b	X	73438381	73438453	-	100	55	62	---	---	---
hsa-mir-374b	hsa-miR-374b*	X	73438381	73438453	-	100	55	62	---	---	---
hsa-mir-545	hsa-miR-545	X	73506938	73507044	-	100	37	44	---	---	---
hsa-mir-545	hsa-miR-545*	X	73506938	73507044	-	100	37	44	---	---	---
hsa-mir-374a	hsa-miR-374a	X	73507120	73507192	-	100	54	61	---	---	---
hsa-mir-374a	hsa-miR-374a*	X	73507120	73507192	-	100	54	61	---	---	---
hsa-mir-384	hsa-miR-384	X	76139697	76139785	-	100	58	65	---	---	---
hsa-mir-325	hsa-miR-325	X	76225828	76225926	-	100	76	83	---	---	---
hsa-mir-548i-4	hsa-miR-548i	X	83480759	83480836	-	100	60	67	---	---	---
hsa-mir-1321	hsa-miR-1321	X	85090784	85090863	+	100	53	60	---	---	---
hsa-mir-548m	hsa-miR-548m	X	94318139	94318225	-	100	65	72	---	---	---
hsa-mir-220a	hsa-miR-220a	X	122695945	122696055	-	100	81	88	---	---	---
hsa-mir-363	hsa-miR-363	X	133303407	133303482	-	100	19	26	---	---	---
hsa-mir-363	hsa-miR-363*	X	133303407	133303482	-	100	19	26	---	---	---
hsa-mir-92a-2	hsa-miR-92a	X	133303567	133303642	-	100	21	28	---	---	---
hsa-mir-92a-2	hsa-miR-92a-2*	X	133303567	133303642	-	100	21	28	---	---	---
hsa-mir-19b-2	hsa-miR-19b	X	133303700	133303796	-	100	28	35	---	---	---
hsa-mir-19b-2	hsa-miR-19b-2*	X	133303700	133303796	-	100	28	35	---	---	---
hsa-mir-20b	hsa-miR-20b	X	133303838	133303907	-	100	57	64	---	---	---
hsa-mir-20b	hsa-miR-20b*	X	133303838	133303907	-	100	57	64	---	---	---
hsa-mir-18b	hsa-miR-18b	X	133304070	133304141	-	100	59	66	---	---	---
hsa-mir-18b	hsa-miR-18b*	X	133304070	133304141	-	100	59	66	---	---	---
hsa-mir-106a	hsa-miR-106a	X	133304227	133304308	-	100	62	69	---	---	---
hsa-mir-106a	hsa-miR-106a*	X	133304227	133304308	-	100	62	69	---	---	---
hsa-mir-450b	hsa-miR-450b-5p	X	133674214	133674292	-	100	61	68	---	---	---
hsa-mir-450b	hsa-miR-450b-3p	X	133674214	133674292	-	100	61	68	---	---	---
hsa-mir-450a-1	hsa-miR-450a	X	133674370	133674461	-	100	67	74	---	---	---
hsa-mir-450a-2	hsa-miR-450a	X	133674537	133674637	-	100	71	78	---	---	---
hsa-mir-542	hsa-miR-542-5p	X	133675370	133675467	-	100	75	82	---	---	---
hsa-mir-542	hsa-miR-542-3p	X	133675370	133675467	-	100	75	82	---	---	---
hsa-mir-503	hsa-miR-503	X	133680357	133680428	-	100	59	66	---	---	---
hsa-mir-424	hsa-miR-424	X	133680643	133680741	-	100	81	88	---	---	---
hsa-mir-424	hsa-miR-424*	X	133680643	133680741	-	100	81	88	---	---	---
hsa-mir-320d-2	hsa-miR-320d	X	140008336	140008384	-	100	12	19	---	---	---
hsa-mir-890	hsa-miR-890	X	145075792	145075869	-	100	60	67	---	---	---
hsa-mir-888	hsa-miR-888	X	145076301	145076378	-	100	60	67	---	---	---
hsa-mir-888	hsa-miR-888*	X	145076301	145076378	-	100	60	67	---	---	---
hsa-mir-892a	hsa-miR-892a	X	145078186	145078261	-	100	24	31	---	---	---
hsa-mir-892b	hsa-miR-892b	X	145078715	145078792	-	100	25	32	---	---	---
hsa-mir-891b	hsa-miR-891b	X	145082570	145082649	-	100	62	69	---	---	---
hsa-mir-891a	hsa-miR-891a	X	145109311	145109390	-	100	62	69	---	---	---
hsa-mir-513c	hsa-miR-513c	X	146271221	146271305	-	100	64	71	---	---	---
hsa-mir-513b	hsa-miR-513b	X	146280561	146280645	-	100	64	71	---	---	---
hsa-mir-513a-1	hsa-miR-513a-5p	X	146294980	146295109	-	100	86	93	---	---	---
hsa-mir-513a-1	hsa-miR-513a-3p	X	146294980	146295109	-	100	86	93	---	---	---
hsa-mir-513a-2	hsa-miR-513a-5p	X	146307343	146307470	-	100	85	92	---	---	---
hsa-mir-513a-2	hsa-miR-513a-3p	X	146307343	146307470	-	100	85	92	---	---	---
hsa-mir-506	hsa-miR-506	X	146312237	146312361	-	100	47	54	---	---	---
hsa-mir-507	hsa-miR-507	X	146312501	146312595	-	100	32	39	---	---	---
hsa-mir-508	hsa-miR-508-5p	X	146318430	146318545	-	100	83	90	---	---	---
hsa-mir-508	hsa-miR-508-3p	X	146318430	146318545	-	100	83	90	---	---	---
hsa-mir-509-2	hsa-miR-509-5p	X	146340277	146340368	-	100	65	72	---	---	---
hsa-mir-509-2	hsa-miR-509-3p	X	146340277	146340368	-	100	65	72	---	---	---
hsa-mir-509-3	hsa-miR-509-3p	X	146341169	146341244	-	100	59	66	---	---	---
hsa-mir-509-3	hsa-miR-509-3-5p	X	146341169	146341244	-	100	59	66	---	---	---
hsa-mir-509-1	hsa-miR-509-5p	X	146342049	146342143	-	100	68	75	---	---	---
hsa-mir-509-1	hsa-miR-509-3p	X	146342049	146342143	-	100	68	75	---	---	---
hsa-mir-510	hsa-miR-510	X	146353852	146353926	-	100	58	65	---	---	---
hsa-mir-514-1	hsa-miR-514	X	146360764	146360862	-	100	33	40	---	---	---
hsa-mir-2114	hsa-miR-2114	X	149396238	149396318	+	100	13	20	---	---	---
hsa-mir-2114	hsa-miR-2114*	X	149396238	149396318	+	100	13	20	---	---	---
